# Supplementary material for: 1,2,3-Triazoles as leaving groups in SNAr–Arbuzov reactions: synthesis of C6-phosphonated purine derivatives
Source: Beilstein J Org Chem. 2021 Jan 20;17:193–202. doi: 10.3762/bjoc.17.19 (PMC7849246; doi:10.3762/bjoc.17.19)
Supplement: File 2 — Cif file for compound 4d. [file Beilstein_J_Org_Chem-17-193-s002.cif]

 
data_kek_70b
 
_audit_creation_method            'SHELXL-2017/1'
_shelx_SHELXL_version_number      '2017/1'
_chemical_name_systematic         ?
_chemical_name_common             ?
_chemical_melting_point           ?
_chemical_formula_moiety          'C24 H32 N7 O3 P'
_chemical_formula_sum
 'C24 H32 N7 O3 P' 
_chemical_formula_weight          497.54

loop_
 _atom_type_symbol
 _atom_type_description
 _atom_type_scat_dispersion_real
 _atom_type_scat_dispersion_imag
 _atom_type_scat_source
 'C'  'C'   0.0181   0.0091
 'International Tables Vol C Tables 4.2.6.8 and 6.1.1.4'
 'H'  'H'   0.0000   0.0000
 'International Tables Vol C Tables 4.2.6.8 and 6.1.1.4'
 'N'  'N'   0.0311   0.0180
 'International Tables Vol C Tables 4.2.6.8 and 6.1.1.4'
 'O'  'O'   0.0492   0.0322
 'International Tables Vol C Tables 4.2.6.8 and 6.1.1.4'
 'P'  'P'   0.2955   0.4335
 'International Tables Vol C Tables 4.2.6.8 and 6.1.1.4'
 
_space_group_crystal_system       monoclinic
_space_group_IT_number            14
_space_group_name_H-M_alt         'P 21/n'
_space_group_name_Hall            '-P 2yn'
 
_shelx_space_group_comment
;
The symmetry employed for this shelxl refinement is uniquely defined
by the following loop, which should always be used as a source of
symmetry information in preference to the above space-group names.
They are only intended as comments.
;
 
loop_
 _space_group_symop_operation_xyz
 'x, y, z'
 '-x+1/2, y+1/2, -z+1/2'
 '-x, -y, -z'
 'x-1/2, -y-1/2, z-1/2'
 
_cell_length_a                    15.7906(2)
_cell_length_b                    15.1059(2)
_cell_length_c                    21.9456(3)
_cell_angle_alpha                 90
_cell_angle_beta                  106.4610(10)
_cell_angle_gamma                 90
_cell_volume                      5020.15(12)
_cell_formula_units_Z             8
_cell_measurement_temperature     160.0(1)
_cell_measurement_reflns_used     33557  
_cell_measurement_theta_min       3.5970 
_cell_measurement_theta_max       76.8560
 
_exptl_crystal_description        'block'     
_exptl_crystal_colour             'colourless'
_exptl_crystal_density_meas       ?
_exptl_crystal_density_method     ?
_exptl_crystal_density_diffrn     1.317          
_exptl_crystal_F_000              2112
_exptl_transmission_factor_min    ?
_exptl_transmission_factor_max    ?
_exptl_crystal_size_max           0.20
_exptl_crystal_size_mid           0.05
_exptl_crystal_size_min           0.04
_exptl_absorpt_coefficient_mu     1.304
_shelx_estimated_absorpt_T_min    ?
_shelx_estimated_absorpt_T_max    ?
_exptl_absorpt_correction_type    multi-scan
_exptl_absorpt_correction_T_min   0.86688
_exptl_absorpt_correction_T_max   1.00000
_exptl_absorpt_process_details    
;
CrysAlisPro 1.171.40.71a (Rigaku Oxford Diffraction, 2020)
Empirical absorption correction using spherical harmonics,
 implemented in SCALE3 ABSPACK scaling algorithm.
;
_exptl_absorpt_special_details    ?
_diffrn_ambient_temperature       160.0(1)
_diffrn_radiation_wavelength      1.54184
_diffrn_radiation_type            CuK\a
_diffrn_source                    'micro-focus sealed X-ray tube'  
_diffrn_measurement_device_type   'XtaLAB Synergy, Dualflex, HyPix'
_diffrn_measurement_method        '\w scans'                       
_diffrn_detector_area_resol_mean  ?
_diffrn_reflns_number             50182
_diffrn_reflns_av_unetI/netI      0.0200
_diffrn_reflns_av_R_equivalents   0.0311
_diffrn_reflns_limit_h_min        -19
_diffrn_reflns_limit_h_max        19
_diffrn_reflns_limit_k_min        -19
_diffrn_reflns_limit_k_max        18
_diffrn_reflns_limit_l_min        -18
_diffrn_reflns_limit_l_max        27
_diffrn_reflns_theta_min          3.602
_diffrn_reflns_theta_max          77.157
_diffrn_reflns_theta_full         67.684
_diffrn_measured_fraction_theta_max   0.949
_diffrn_measured_fraction_theta_full  0.999
_diffrn_reflns_Laue_measured_fraction_max    0.949
_diffrn_reflns_Laue_measured_fraction_full   0.999
_diffrn_reflns_point_group_measured_fraction_max   0.949
_diffrn_reflns_point_group_measured_fraction_full  0.999
_reflns_number_total              10318
_reflns_number_gt                 9670
_reflns_threshold_expression      'I > 2\s(I)'
_reflns_Friedel_coverage          0.000
_reflns_Friedel_fraction_max      .
_reflns_Friedel_fraction_full     .
 
_reflns_special_details
;
 Reflections were merged by SHELXL according to the crystal
 class for the calculation of statistics and refinement.
 
 _reflns_Friedel_fraction is defined as the number of unique
 Friedel pairs measured divided by the number that would be
 possible theoretically, ignoring centric projections and
 systematic absences.
;
 
_computing_data_collection        'CrysAlisPro 1.171.40.35a (Rigaku OD, 2018)'
_computing_cell_refinement        'CrysAlisPro 1.171.40.35a (Rigaku OD, 2018)'
_computing_data_reduction         'CrysAlisPro 1.171.40.35a (Rigaku OD, 2018)'
_computing_structure_solution     'SHELXT 2014/4 (Sheldrick, 2014)'
_computing_structure_refinement   'SHELXL-2017/1 (Sheldrick, 2017)'
_computing_molecular_graphics     ?
_computing_publication_material   ?
_refine_special_details
;
 Refined as a 2-component twin.
;
_refine_ls_structure_factor_coef  Fsqd
_refine_ls_matrix_type            full
_refine_ls_weighting_scheme       calc
_refine_ls_weighting_details
'w=1/[\s^2^(Fo^2^)+(0.1377P)^2^+13.5366P] where P=(Fo^2^+2Fc^2^)/3'
_atom_sites_solution_primary      ?
_atom_sites_solution_secondary    ?
_atom_sites_solution_hydrogens    geom
_refine_ls_hydrogen_treatment     constr
_refine_ls_extinction_method      none
_refine_ls_extinction_coef        .
_refine_ls_number_reflns          10318
_refine_ls_number_parameters      638
_refine_ls_number_restraints      0
_refine_ls_R_factor_all           0.0830
_refine_ls_R_factor_gt            0.0801
_refine_ls_wR_factor_ref          0.2723
_refine_ls_wR_factor_gt           0.2696
_refine_ls_goodness_of_fit_ref    1.177
_refine_ls_restrained_S_all       1.177
_refine_ls_shift/su_max           0.005
_refine_ls_shift/su_mean          0.000
 
loop_
 _atom_site_label
 _atom_site_type_symbol
 _atom_site_fract_x
 _atom_site_fract_y
 _atom_site_fract_z
 _atom_site_U_iso_or_equiv
 _atom_site_adp_type
 _atom_site_occupancy
 _atom_site_site_symmetry_order  
 _atom_site_calc_flag
 _atom_site_refinement_flags_posn
 _atom_site_refinement_flags_adp
 _atom_site_refinement_flags_occupancy
 _atom_site_disorder_assembly
 _atom_site_disorder_group
P21 P 0.84958(6) 0.61700(6) 0.57290(4) 0.0220(2) Uani 1 1 d . . . . .
P56 P 0.70866(6) 0.11631(6) 0.57745(5) 0.0232(2) Uani 1 1 d . . . . .
O25 O 0.91134(18) 0.69895(18) 0.58938(13) 0.0266(6) Uani 1 1 d . . . . .
O22 O 0.83109(19) 0.59166(19) 0.63731(13) 0.0297(6) Uani 1 1 d . . . . .
O63 O 0.64734(18) 0.04679(18) 0.54593(14) 0.0296(6) Uani 1 1 d . . . . .
O60 O 0.7772(2) 0.0904(2) 0.64201(14) 0.0316(6) Uani 1 1 d . . . . .
O57 O 0.65997(19) 0.19772(19) 0.59483(14) 0.0309(6) Uani 1 1 d . . . . .
O28 O 0.88569(18) 0.54640(18) 0.54217(14) 0.0285(6) Uani 1 1 d . . . . .
N7 N 0.6314(2) 0.8489(2) 0.45592(15) 0.0211(6) Uani 1 1 d . . . . .
N42 N 0.8389(2) 0.3444(2) 0.45981(15) 0.0228(6) Uani 1 1 d . . . . .
N2 N 0.6850(2) 0.5924(2) 0.49739(14) 0.0210(6) Uani 1 1 d . . . . .
N37 N 0.8146(2) 0.0895(2) 0.50307(15) 0.0215(6) Uani 1 1 d . . . . .
N9 N 0.5777(2) 0.6978(2) 0.43946(14) 0.0209(6) Uani 1 1 d . . . . .
N45 N 0.9012(2) 0.0420(2) 0.43943(15) 0.0219(6) Uani 1 1 d . . . . .
N44 N 0.8788(2) 0.1935(2) 0.44543(15) 0.0222(6) Uani 1 1 d . . . . .
N10 N 0.5477(2) 0.5467(2) 0.43561(15) 0.0212(6) Uani 1 1 d . . . . .
N13 N 0.4288(2) 0.4852(2) 0.38038(18) 0.0312(8) Uani 1 1 d . . . . .
N40 N 0.7490(2) 0.3221(2) 0.52252(16) 0.0244(7) Uani 1 1 d . . . . .
N5 N 0.7679(2) 0.8233(2) 0.52129(16) 0.0247(7) Uani 1 1 d . . . . .
N14 N 0.4676(2) 0.5616(2) 0.39325(18) 0.0309(8) Uani 1 1 d . . . . .
N49 N 0.9411(3) 0.0567(2) 0.39309(18) 0.0333(8) Uani 1 1 d . . . . .
N48 N 0.9663(3) -0.0203(2) 0.37801(19) 0.0353(8) Uani 1 1 d . . . . .
C38 C 0.7736(2) 0.1545(2) 0.52656(17) 0.0204(7) Uani 1 1 d . . . . .
C4 C 0.7236(2) 0.7435(2) 0.50529(17) 0.0211(7) Uani 1 1 d . . . . .
C12 C 0.4825(2) 0.4200(2) 0.41393(18) 0.0221(7) Uani 1 1 d . . . . .
C8 C 0.6380(2) 0.7593(2) 0.46412(17) 0.0202(7) Uani 1 1 d . . . . .
C39 C 0.7819(2) 0.2413(2) 0.50893(17) 0.0208(7) Uani 1 1 d . . . . .
C36 C 0.8624(2) 0.1135(2) 0.46455(17) 0.0203(7) Uani 1 1 d . . . . .
C11 C 0.5582(2) 0.4590(2) 0.44954(18) 0.0219(7) Uani 1 1 d . . . . .
H11 H 0.606551 0.431576 0.477389 0.026 Uiso 1 1 calc R U . . .
C47 C 0.9436(2) -0.0850(3) 0.41442(18) 0.0235(7) Uani 1 1 d . . . . .
C3 C 0.7446(2) 0.6566(2) 0.52152(17) 0.0208(7) Uani 1 1 d . . . . .
C43 C 0.8373(2) 0.2554(2) 0.46908(17) 0.0214(7) Uani 1 1 d . . . . .
C46 C 0.9021(2) -0.0452(2) 0.45384(18) 0.0222(7) Uani 1 1 d . . . . .
H46 H 0.879387 -0.072111 0.483985 0.027 Uiso 1 1 calc R U . . .
C1 C 0.6075(2) 0.6175(2) 0.45904(17) 0.0206(7) Uani 1 1 d . . . . .
C50 C 0.9640(2) -0.1787(2) 0.40708(18) 0.0231(7) Uani 1 1 d . . . . .
C15 C 0.4564(2) 0.3261(2) 0.40801(18) 0.0229(7) Uani 1 1 d . . . . .
C6 C 0.7104(3) 0.8826(2) 0.49141(19) 0.0246(8) Uani 1 1 d . . . . .
H6 H 0.722448 0.942930 0.494150 0.030 Uiso 1 1 calc R U . . .
C29 C 0.5559(3) 0.9011(3) 0.41800(19) 0.0264(8) Uani 1 1 d . . . . .
H29A H 0.560497 0.961094 0.434459 0.032 Uiso 1 1 calc R U . . .
H29B H 0.501659 0.875735 0.422717 0.032 Uiso 1 1 calc R U . . .
C20 C 0.5098(3) 0.2618(3) 0.44520(19) 0.0276(8) Uani 1 1 d . . . . .
H20 H 0.562288 0.278017 0.474829 0.033 Uiso 1 1 calc R U . . .
C41 C 0.7852(3) 0.3802(3) 0.49283(19) 0.0255(8) Uani 1 1 d . . . . .
H41 H 0.775100 0.440727 0.494120 0.031 Uiso 1 1 calc R U . . .
C64 C 0.8917(3) 0.3916(3) 0.4247(2) 0.0291(8) Uani 1 1 d . . . . .
H64A H 0.941118 0.354700 0.422694 0.035 Uiso 1 1 calc R U . . .
H64B H 0.915292 0.445327 0.447392 0.035 Uiso 1 1 calc R U . . .
C51 C 1.0141(3) -0.2034(3) 0.3669(2) 0.0303(8) Uani 1 1 d . . . . .
H51 H 1.034522 -0.160336 0.344247 0.036 Uiso 1 1 calc R U . . .
C30 C 0.5508(3) 0.9042(3) 0.3481(2) 0.0351(9) Uani 1 1 d . . . . .
H30A H 0.503088 0.943614 0.326872 0.042 Uiso 1 1 calc R U . . .
H30B H 0.535932 0.845536 0.330358 0.042 Uiso 1 1 calc R U . . .
C26 C 0.9165(3) 0.7636(3) 0.6396(2) 0.0329(9) Uani 1 1 d . . . . .
H26A H 0.863091 0.761165 0.653065 0.039 Uiso 1 1 calc R U . . .
H26B H 0.921749 0.822676 0.623806 0.039 Uiso 1 1 calc R U . . .
C19 C 0.4848(3) 0.1735(3) 0.4382(2) 0.0326(9) Uani 1 1 d . . . . .
H19 H 0.520946 0.130824 0.463253 0.039 Uiso 1 1 calc R U . . .
C54 C 0.9546(3) -0.3327(3) 0.4338(2) 0.0340(9) Uani 1 1 d . . . . .
H54 H 0.934775 -0.376209 0.456425 0.041 Uiso 1 1 calc R U . . .
C18 C 0.4070(3) 0.1480(3) 0.3945(2) 0.0353(9) Uani 1 1 d . . . . .
H18 H 0.391088 0.088589 0.389744 0.042 Uiso 1 1 calc R U . . .
C53 C 1.0037(3) -0.3563(3) 0.3934(2) 0.0349(9) Uani 1 1 d . . . . .
H53 H 1.016483 -0.415506 0.388568 0.042 Uiso 1 1 calc R U . . .
C16 C 0.3770(3) 0.3003(3) 0.3638(2) 0.0312(9) Uani 1 1 d . . . . .
H16 H 0.340568 0.342521 0.338494 0.037 Uiso 1 1 calc R U . . .
C55 C 0.9344(3) -0.2444(3) 0.4409(2) 0.0302(8) Uani 1 1 d . . . . .
H55 H 0.901196 -0.229017 0.468126 0.036 Uiso 1 1 calc R U . . .
C23 C 0.8000(3) 0.5039(3) 0.6484(2) 0.0316(9) Uani 1 1 d . . . . .
H23A H 0.816011 0.460886 0.620788 0.038 Uiso 1 1 calc R U . . .
H23B H 0.736214 0.504034 0.639594 0.038 Uiso 1 1 calc R U . . .
C52 C 1.0338(3) -0.2916(3) 0.3602(2) 0.0355(9) Uani 1 1 d . . . . .
H52 H 1.067400 -0.307344 0.333321 0.043 Uiso 1 1 calc R U . . .
C65 C 0.8379(3) 0.4153(3) 0.3577(2) 0.0347(9) Uani 1 1 d . . . . .
H65A H 0.810570 0.362036 0.336202 0.042 Uiso 1 1 calc R U . . .
H65B H 0.877328 0.438143 0.334587 0.042 Uiso 1 1 calc R U . . .
C17 C 0.3531(3) 0.2118(3) 0.3579(2) 0.0370(10) Uani 1 1 d . . . . .
H17 H 0.300225 0.195052 0.328898 0.044 Uiso 1 1 calc R U . . .
C61 C 0.8267(3) 0.0072(3) 0.6487(2) 0.0363(10) Uani 1 1 d . . . . .
H61A H 0.865474 0.007649 0.621377 0.044 Uiso 1 1 calc R U . . .
H61B H 0.786436 -0.042397 0.636652 0.044 Uiso 1 1 calc R U . . .
C58 C 0.6956(3) 0.2645(3) 0.6432(2) 0.0372(10) Uani 1 1 d . . . . .
H58A H 0.687973 0.322897 0.623941 0.045 Uiso 1 1 calc R U . . .
H58B H 0.758330 0.254528 0.661890 0.045 Uiso 1 1 calc R U . . .
C66 C 0.7665(3) 0.4836(3) 0.3557(2) 0.0369(10) Uani 1 1 d . . . . .
H66A H 0.724163 0.458692 0.375481 0.044 Uiso 1 1 calc R U . . .
H66B H 0.793193 0.534791 0.380483 0.044 Uiso 1 1 calc R U . . .
C34 C 0.6437(3) 1.1941(4) 0.3423(2) 0.0428(11) Uani 1 1 d . . . . .
H34A H 0.646239 1.199289 0.386880 0.051 Uiso 1 1 calc R U . . .
H34B H 0.703669 1.198223 0.339269 0.051 Uiso 1 1 calc R U . . .
C59 C 0.6493(4) 0.2599(4) 0.6931(2) 0.0455(12) Uani 1 1 d . . . . .
H59A H 0.586916 0.266345 0.674024 0.068 Uiso 1 1 calc R U . . .
H59B H 0.670015 0.306571 0.723341 0.068 Uiso 1 1 calc R U . . .
H59C H 0.660956 0.203719 0.714306 0.068 Uiso 1 1 calc R U . . .
C33 C 0.6067(3) 1.1029(3) 0.3185(2) 0.0378(10) Uani 1 1 d . . . . .
H33A H 0.548138 1.096698 0.323952 0.045 Uiso 1 1 calc R U . . .
H33B H 0.601442 1.098066 0.273515 0.045 Uiso 1 1 calc R U . . .
C32 C 0.6653(3) 1.0292(4) 0.3539(2) 0.0418(11) Uani 1 1 d . . . . .
H32A H 0.670056 1.035143 0.398793 0.050 Uiso 1 1 calc R U . . .
H32B H 0.723942 1.037350 0.349031 0.050 Uiso 1 1 calc R U . . .
C69 C 0.6851(3) 0.6724(4) 0.3198(2) 0.0431(11) Uani 1 1 d . . . . .
H69A H 0.636247 0.711909 0.318536 0.052 Uiso 1 1 calc R U . . .
H69B H 0.715358 0.660718 0.364078 0.052 Uiso 1 1 calc R U . . .
C27 C 0.9941(4) 0.7439(4) 0.6941(2) 0.0494(13) Uani 1 1 d . . . . .
H27A H 1.046279 0.742561 0.679972 0.074 Uiso 1 1 calc R U . . .
H27B H 0.986196 0.687493 0.711849 0.074 Uiso 1 1 calc R U . . .
H27C H 1.000026 0.789048 0.725862 0.074 Uiso 1 1 calc R U . . .
C67 C 0.7177(4) 0.5138(4) 0.2890(2) 0.0444(11) Uani 1 1 d . . . . .
H67A H 0.689342 0.463004 0.264590 0.053 Uiso 1 1 calc R U . . .
H67B H 0.760158 0.537138 0.268731 0.053 Uiso 1 1 calc R U . . .
C31 C 0.6349(4) 0.9347(4) 0.3333(2) 0.0436(11) Uani 1 1 d . . . . .
H31A H 0.625837 0.930071 0.287796 0.052 Uiso 1 1 calc R U . . .
H31B H 0.682200 0.894310 0.353674 0.052 Uiso 1 1 calc R U . . .
C70 C 0.7484(4) 0.7190(4) 0.2901(3) 0.0556(14) Uani 1 1 d . . . . .
H70A H 0.722728 0.722406 0.244926 0.083 Uiso 1 1 calc R U . . .
H70B H 0.802759 0.686444 0.299196 0.083 Uiso 1 1 calc R U . . .
H70C H 0.759785 0.777627 0.307292 0.083 Uiso 1 1 calc R U . . .
C68 C 0.6478(4) 0.5846(4) 0.2876(2) 0.0473(12) Uani 1 1 d . . . . .
H68A H 0.605954 0.561329 0.308395 0.057 Uiso 1 1 calc R U . . .
H68B H 0.615817 0.596583 0.243670 0.057 Uiso 1 1 calc R U . . .
C35 C 0.5910(4) 1.2704(4) 0.3067(3) 0.0521(13) Uani 1 1 d . . . . .
H35A H 0.595772 1.271267 0.264021 0.078 Uiso 1 1 calc R U . . .
H35B H 0.613555 1.324895 0.327560 0.078 Uiso 1 1 calc R U . . .
H35C H 0.530212 1.263744 0.305694 0.078 Uiso 1 1 calc R U . . .
C24 C 0.8421(5) 0.4806(4) 0.7162(3) 0.0570(15) Uani 1 1 d . . . . .
H24A H 0.904961 0.477126 0.723830 0.086 Uiso 1 1 calc R U . . .
H24B H 0.820105 0.424416 0.725448 0.086 Uiso 1 1 calc R U . . .
H24C H 0.828424 0.525222 0.743119 0.086 Uiso 1 1 calc R U . . .
C62 C 0.8795(4) -0.0009(4) 0.7166(3) 0.0539(14) Uani 1 1 d . . . . .
H62A H 0.912133 -0.055394 0.722579 0.081 Uiso 1 1 calc R U . . .
H62B H 0.840566 -0.000523 0.743166 0.081 Uiso 1 1 calc R U . . .
H62C H 0.919821 0.047967 0.727735 0.081 Uiso 1 1 calc R U . . .
 
loop_
 _atom_site_aniso_label
 _atom_site_aniso_U_11
 _atom_site_aniso_U_22
 _atom_site_aniso_U_33
 _atom_site_aniso_U_23
 _atom_site_aniso_U_13
 _atom_site_aniso_U_12
P21 0.0188(4) 0.0172(4) 0.0276(5) -0.0004(3) 0.0028(3) 0.0000(3)
P56 0.0235(5) 0.0180(5) 0.0303(5) -0.0009(3) 0.0113(4) -0.0009(3)
O25 0.0225(13) 0.0229(13) 0.0320(14) -0.0042(11) 0.0038(11) -0.0032(11)
O22 0.0322(15) 0.0250(14) 0.0298(14) 0.0011(11) 0.0057(11) -0.0022(12)
O63 0.0260(14) 0.0214(13) 0.0434(16) -0.0038(12) 0.0128(12) -0.0051(11)
O60 0.0351(15) 0.0293(15) 0.0316(14) 0.0022(12) 0.0116(12) 0.0035(12)
O57 0.0308(14) 0.0244(14) 0.0409(16) -0.0061(12) 0.0159(12) 0.0014(12)
O28 0.0240(13) 0.0205(13) 0.0403(16) -0.0030(11) 0.0080(11) 0.0018(11)
N7 0.0200(14) 0.0157(14) 0.0272(15) 0.0004(12) 0.0062(12) 0.0010(11)
N42 0.0214(14) 0.0156(14) 0.0323(16) -0.0001(12) 0.0091(12) 0.0001(12)
N2 0.0204(14) 0.0178(14) 0.0246(15) -0.0018(12) 0.0061(12) -0.0010(12)
N37 0.0208(14) 0.0173(14) 0.0260(15) -0.0012(12) 0.0061(12) -0.0009(12)
N9 0.0195(14) 0.0192(15) 0.0244(15) 0.0011(12) 0.0070(11) -0.0003(12)
N45 0.0228(15) 0.0176(15) 0.0271(15) -0.0009(12) 0.0100(12) 0.0022(12)
N44 0.0202(14) 0.0179(15) 0.0283(15) -0.0001(12) 0.0067(12) -0.0009(12)
N10 0.0186(14) 0.0180(15) 0.0256(15) -0.0002(12) 0.0041(12) -0.0018(12)
N13 0.0240(16) 0.0227(16) 0.0412(19) 0.0015(14) -0.0002(14) -0.0050(13)
N40 0.0252(15) 0.0156(14) 0.0329(17) -0.0021(12) 0.0091(13) 0.0006(12)
N5 0.0224(15) 0.0169(15) 0.0334(17) -0.0011(12) 0.0054(13) -0.0024(12)
N14 0.0217(15) 0.0231(16) 0.0403(19) 0.0043(14) -0.0035(14) -0.0023(13)
N49 0.047(2) 0.0222(17) 0.041(2) 0.0028(14) 0.0284(17) 0.0047(15)
N48 0.049(2) 0.0208(17) 0.044(2) 0.0021(15) 0.0270(18) 0.0040(16)
C38 0.0181(16) 0.0183(17) 0.0241(17) -0.0019(13) 0.0047(13) -0.0006(13)
C4 0.0203(16) 0.0189(17) 0.0246(17) -0.0016(14) 0.0071(13) -0.0022(13)
C12 0.0198(16) 0.0206(18) 0.0263(17) -0.0026(14) 0.0075(14) -0.0014(14)
C8 0.0209(17) 0.0166(16) 0.0237(17) 0.0002(13) 0.0072(13) 0.0013(13)
C39 0.0195(16) 0.0158(16) 0.0260(17) -0.0019(13) 0.0047(13) 0.0001(13)
C36 0.0188(16) 0.0168(16) 0.0250(17) -0.0026(13) 0.0057(13) 0.0014(13)
C11 0.0208(17) 0.0165(16) 0.0283(18) -0.0013(14) 0.0068(14) 0.0012(13)
C47 0.0232(17) 0.0203(18) 0.0259(18) -0.0002(14) 0.0051(14) 0.0013(14)
C3 0.0194(16) 0.0185(17) 0.0244(17) -0.0015(13) 0.0062(13) -0.0009(13)
C43 0.0189(16) 0.0178(17) 0.0263(17) -0.0005(13) 0.0044(13) -0.0018(13)
C46 0.0226(17) 0.0174(17) 0.0266(18) -0.0012(14) 0.0071(14) -0.0012(14)
C1 0.0202(16) 0.0193(17) 0.0231(17) -0.0029(13) 0.0078(13) -0.0032(13)
C50 0.0213(17) 0.0193(17) 0.0258(17) -0.0010(14) 0.0021(14) 0.0013(14)
C15 0.0231(17) 0.0204(18) 0.0275(18) -0.0032(14) 0.0107(14) -0.0038(14)
C6 0.0252(18) 0.0171(17) 0.0315(19) -0.0029(14) 0.0079(15) -0.0012(14)
C29 0.0227(18) 0.0204(18) 0.034(2) 0.0021(15) 0.0049(15) 0.0042(14)
C20 0.0275(19) 0.027(2) 0.0286(19) -0.0018(15) 0.0086(15) -0.0021(16)
C41 0.0268(18) 0.0177(17) 0.0323(19) -0.0027(14) 0.0090(15) 0.0014(14)
C64 0.036(2) 0.0166(17) 0.039(2) 0.0007(15) 0.0161(18) -0.0035(15)
C51 0.031(2) 0.025(2) 0.037(2) -0.0016(16) 0.0138(17) 0.0015(16)
C30 0.036(2) 0.032(2) 0.032(2) 0.0024(17) -0.0004(17) -0.0018(18)
C26 0.032(2) 0.025(2) 0.037(2) -0.0081(17) 0.0024(17) -0.0006(16)
C19 0.042(2) 0.025(2) 0.035(2) 0.0014(16) 0.0177(18) -0.0011(18)
C54 0.042(2) 0.0208(19) 0.037(2) 0.0028(16) 0.0074(18) 0.0019(17)
C18 0.041(2) 0.024(2) 0.046(2) -0.0052(18) 0.021(2) -0.0073(18)
C53 0.036(2) 0.0211(19) 0.043(2) -0.0040(17) 0.0034(18) 0.0071(17)
C16 0.0265(19) 0.027(2) 0.039(2) -0.0040(17) 0.0073(17) -0.0048(16)
C55 0.035(2) 0.024(2) 0.033(2) -0.0001(16) 0.0104(17) 0.0013(16)
C23 0.0278(19) 0.028(2) 0.039(2) 0.0026(17) 0.0104(17) -0.0053(16)
C52 0.036(2) 0.028(2) 0.044(2) -0.0055(18) 0.0133(19) 0.0074(18)
C65 0.040(2) 0.033(2) 0.036(2) 0.0051(18) 0.0185(19) 0.0043(19)
C17 0.029(2) 0.031(2) 0.048(3) -0.0094(19) 0.0080(18) -0.0106(18)
C61 0.036(2) 0.033(2) 0.040(2) 0.0057(18) 0.0103(18) 0.0068(18)
C58 0.041(2) 0.028(2) 0.048(3) -0.0114(19) 0.022(2) -0.0051(18)
C66 0.042(2) 0.034(2) 0.036(2) 0.0030(18) 0.0135(19) 0.0066(19)
C34 0.042(3) 0.055(3) 0.031(2) -0.002(2) 0.0107(19) -0.011(2)
C59 0.059(3) 0.046(3) 0.035(2) -0.005(2) 0.019(2) -0.004(2)
C33 0.035(2) 0.051(3) 0.027(2) -0.0015(19) 0.0071(17) -0.008(2)
C32 0.033(2) 0.060(3) 0.031(2) 0.007(2) 0.0055(17) -0.009(2)
C69 0.044(3) 0.052(3) 0.034(2) 0.006(2) 0.0112(19) 0.021(2)
C27 0.048(3) 0.052(3) 0.037(2) -0.009(2) -0.007(2) 0.005(2)
C67 0.055(3) 0.042(3) 0.034(2) 0.001(2) 0.010(2) 0.007(2)
C31 0.049(3) 0.052(3) 0.031(2) 0.003(2) 0.013(2) -0.001(2)
C70 0.060(3) 0.052(3) 0.058(3) 0.012(3) 0.022(3) 0.012(3)
C68 0.044(3) 0.057(3) 0.037(2) 0.006(2) 0.007(2) 0.010(2)
C35 0.064(3) 0.052(3) 0.044(3) -0.005(2) 0.020(3) -0.003(3)
C24 0.085(4) 0.043(3) 0.041(3) 0.009(2) 0.013(3) -0.011(3)
C62 0.060(3) 0.055(3) 0.043(3) 0.015(2) 0.009(2) 0.012(3)
 
_geom_special_details
;
 All esds (except the esd in the dihedral angle between two l.s. planes)
 are estimated using the full covariance matrix.  The cell esds are taken
 into account individually in the estimation of esds in distances, angles
 and torsion angles; correlations between esds in cell parameters are only
 used when they are defined by crystal symmetry.  An approximate (isotropic)
 treatment of cell esds is used for estimating esds involving l.s. planes.
;
 
loop_
 _geom_bond_atom_site_label_1
 _geom_bond_atom_site_label_2
 _geom_bond_distance
 _geom_bond_site_symmetry_2
 _geom_bond_publ_flag
P21 O28 1.461(3) . ?
P21 O25 1.554(3) . ?
P21 O22 1.570(3) . ?
P21 C3 1.821(4) . ?
P56 O63 1.463(3) . ?
P56 O57 1.554(3) . ?
P56 O60 1.569(3) . ?
P56 C38 1.811(4) . ?
O25 C26 1.457(5) . ?
O22 C23 1.458(5) . ?
O60 C61 1.465(5) . ?
O57 C58 1.457(5) . ?
N7 C8 1.366(5) . ?
N7 C6 1.367(5) . ?
N7 C29 1.475(5) . ?
N42 C43 1.362(5) . ?
N42 C41 1.373(5) . ?
N42 C64 1.470(5) . ?
N2 C1 1.328(5) . ?
N2 C3 1.350(5) . ?
N37 C36 1.333(5) . ?
N37 C38 1.356(5) . ?
N9 C1 1.328(5) . ?
N9 C8 1.330(5) . ?
N45 C46 1.354(5) . ?
N45 N49 1.358(5) . ?
N45 C36 1.427(4) . ?
N44 C43 1.328(5) . ?
N44 C36 1.330(5) . ?
N10 C11 1.359(5) . ?
N10 N14 1.360(4) . ?
N10 C1 1.423(5) . ?
N13 N14 1.300(5) . ?
N13 C12 1.370(5) . ?
N40 C41 1.316(5) . ?
N40 C39 1.391(5) . ?
N5 C6 1.311(5) . ?
N5 C4 1.387(5) . ?
N49 N48 1.302(5) . ?
N48 C47 1.373(5) . ?
C38 C39 1.383(5) . ?
C4 C3 1.377(5) . ?
C4 C8 1.417(5) . ?
C12 C11 1.363(5) . ?
C12 C15 1.472(5) . ?
C39 C43 1.418(5) . ?
C11 H11 0.9300 . ?
C47 C46 1.364(5) . ?
C47 C50 1.470(5) . ?
C46 H46 0.9300 . ?
C50 C51 1.393(6) . ?
C50 C55 1.395(6) . ?
C15 C20 1.389(6) . ?
C15 C16 1.406(5) . ?
C6 H6 0.9300 . ?
C29 C30 1.513(6) . ?
C29 H29A 0.9700 . ?
C29 H29B 0.9700 . ?
C20 C19 1.388(6) . ?
C20 H20 0.9300 . ?
C41 H41 0.9300 . ?
C64 C65 1.518(6) . ?
C64 H64A 0.9700 . ?
C64 H64B 0.9700 . ?
C51 C52 1.385(6) . ?
C51 H51 0.9300 . ?
C30 C31 1.525(7) . ?
C30 H30A 0.9700 . ?
C30 H30B 0.9700 . ?
C26 C27 1.479(6) . ?
C26 H26A 0.9700 . ?
C26 H26B 0.9700 . ?
C19 C18 1.382(7) . ?
C19 H19 0.9300 . ?
C54 C53 1.379(7) . ?
C54 C55 1.391(6) . ?
C54 H54 0.9300 . ?
C18 C17 1.382(7) . ?
C18 H18 0.9300 . ?
C53 C52 1.381(7) . ?
C53 H53 0.9300 . ?
C16 C17 1.385(6) . ?
C16 H16 0.9300 . ?
C55 H55 0.9300 . ?
C23 C24 1.490(7) . ?
C23 H23A 0.9700 . ?
C23 H23B 0.9700 . ?
C52 H52 0.9300 . ?
C65 C66 1.521(6) . ?
C65 H65A 0.9700 . ?
C65 H65B 0.9700 . ?
C17 H17 0.9300 . ?
C61 C62 1.493(7) . ?
C61 H61A 0.9700 . ?
C61 H61B 0.9700 . ?
C58 C59 1.482(6) . ?
C58 H58A 0.9700 . ?
C58 H58B 0.9700 . ?
C66 C67 1.517(6) . ?
C66 H66A 0.9700 . ?
C66 H66B 0.9700 . ?
C34 C35 1.505(8) . ?
C34 C33 1.529(7) . ?
C34 H34A 0.9700 . ?
C34 H34B 0.9700 . ?
C59 H59A 0.9600 . ?
C59 H59B 0.9600 . ?
C59 H59C 0.9600 . ?
C33 C32 1.514(7) . ?
C33 H33A 0.9700 . ?
C33 H33B 0.9700 . ?
C32 C31 1.533(8) . ?
C32 H32A 0.9700 . ?
C32 H32B 0.9700 . ?
C69 C70 1.512(8) . ?
C69 C68 1.539(8) . ?
C69 H69A 0.9700 . ?
C69 H69B 0.9700 . ?
C27 H27A 0.9600 . ?
C27 H27B 0.9600 . ?
C27 H27C 0.9600 . ?
C67 C68 1.531(7) . ?
C67 H67A 0.9700 . ?
C67 H67B 0.9700 . ?
C31 H31A 0.9700 . ?
C31 H31B 0.9700 . ?
C70 H70A 0.9600 . ?
C70 H70B 0.9600 . ?
C70 H70C 0.9600 . ?
C68 H68A 0.9700 . ?
C68 H68B 0.9700 . ?
C35 H35A 0.9600 . ?
C35 H35B 0.9600 . ?
C35 H35C 0.9600 . ?
C24 H24A 0.9600 . ?
C24 H24B 0.9600 . ?
C24 H24C 0.9600 . ?
C62 H62A 0.9600 . ?
C62 H62B 0.9600 . ?
C62 H62C 0.9600 . ?
 
loop_
 _geom_angle_atom_site_label_1
 _geom_angle_atom_site_label_2
 _geom_angle_atom_site_label_3
 _geom_angle
 _geom_angle_site_symmetry_1
 _geom_angle_site_symmetry_3
 _geom_angle_publ_flag
O28 P21 O25 112.80(16) . . ?
O28 P21 O22 115.73(17) . . ?
O25 P21 O22 104.44(16) . . ?
O28 P21 C3 111.08(17) . . ?
O25 P21 C3 106.48(16) . . ?
O22 P21 C3 105.59(16) . . ?
O63 P56 O57 112.15(16) . . ?
O63 P56 O60 116.28(17) . . ?
O57 P56 O60 103.78(17) . . ?
O63 P56 C38 110.59(17) . . ?
O57 P56 C38 107.75(17) . . ?
O60 P56 C38 105.69(16) . . ?
C26 O25 P21 127.3(3) . . ?
C23 O22 P21 122.0(3) . . ?
C61 O60 P56 121.0(3) . . ?
C58 O57 P56 127.6(3) . . ?
C8 N7 C6 105.7(3) . . ?
C8 N7 C29 128.5(3) . . ?
C6 N7 C29 125.8(3) . . ?
C43 N42 C41 105.6(3) . . ?
C43 N42 C64 126.4(3) . . ?
C41 N42 C64 127.8(3) . . ?
C1 N2 C3 117.3(3) . . ?
C36 N37 C38 117.5(3) . . ?
C1 N9 C8 111.0(3) . . ?
C46 N45 N49 110.9(3) . . ?
C46 N45 C36 128.6(3) . . ?
N49 N45 C36 120.4(3) . . ?
C43 N44 C36 110.8(3) . . ?
C11 N10 N14 110.2(3) . . ?
C11 N10 C1 128.7(3) . . ?
N14 N10 C1 121.1(3) . . ?
N14 N13 C12 109.8(3) . . ?
C41 N40 C39 103.8(3) . . ?
C6 N5 C4 103.8(3) . . ?
N13 N14 N10 107.0(3) . . ?
N48 N49 N45 106.5(3) . . ?
N49 N48 C47 109.8(3) . . ?
N37 C38 C39 119.1(3) . . ?
N37 C38 P56 114.7(3) . . ?
C39 C38 P56 126.1(3) . . ?
C3 C4 N5 134.1(3) . . ?
C3 C4 C8 116.2(3) . . ?
N5 C4 C8 109.7(3) . . ?
C11 C12 N13 107.8(3) . . ?
C11 C12 C15 130.2(4) . . ?
N13 C12 C15 122.0(3) . . ?
N9 C8 N7 128.3(3) . . ?
N9 C8 C4 125.8(3) . . ?
N7 C8 C4 105.9(3) . . ?
C38 C39 N40 134.5(3) . . ?
C38 C39 C43 116.0(3) . . ?
N40 C39 C43 109.5(3) . . ?
N44 C36 N37 130.0(3) . . ?
N44 C36 N45 115.0(3) . . ?
N37 C36 N45 114.9(3) . . ?
N10 C11 C12 105.2(3) . . ?
N10 C11 H11 127.4 . . ?
C12 C11 H11 127.4 . . ?
C46 C47 N48 107.9(3) . . ?
C46 C47 C50 130.8(4) . . ?
N48 C47 C50 121.4(3) . . ?
N2 C3 C4 119.6(3) . . ?
N2 C3 P21 114.7(3) . . ?
C4 C3 P21 125.7(3) . . ?
N44 C43 N42 127.2(3) . . ?
N44 C43 C39 126.5(3) . . ?
N42 C43 C39 106.3(3) . . ?
N45 C46 C47 104.8(3) . . ?
N45 C46 H46 127.6 . . ?
C47 C46 H46 127.6 . . ?
N9 C1 N2 130.1(3) . . ?
N9 C1 N10 115.5(3) . . ?
N2 C1 N10 114.4(3) . . ?
C51 C50 C55 118.8(4) . . ?
C51 C50 C47 120.6(4) . . ?
C55 C50 C47 120.6(4) . . ?
C20 C15 C16 119.0(4) . . ?
C20 C15 C12 120.9(3) . . ?
C16 C15 C12 120.1(4) . . ?
N5 C6 N7 115.0(3) . . ?
N5 C6 H6 122.5 . . ?
N7 C6 H6 122.5 . . ?
N7 C29 C30 112.9(3) . . ?
N7 C29 H29A 109.0 . . ?
C30 C29 H29A 109.0 . . ?
N7 C29 H29B 109.0 . . ?
C30 C29 H29B 109.0 . . ?
H29A C29 H29B 107.8 . . ?
C19 C20 C15 120.1(4) . . ?
C19 C20 H20 120.0 . . ?
C15 C20 H20 120.0 . . ?
N40 C41 N42 114.7(3) . . ?
N40 C41 H41 122.6 . . ?
N42 C41 H41 122.6 . . ?
N42 C64 C65 112.2(3) . . ?
N42 C64 H64A 109.2 . . ?
C65 C64 H64A 109.2 . . ?
N42 C64 H64B 109.2 . . ?
C65 C64 H64B 109.2 . . ?
H64A C64 H64B 107.9 . . ?
C52 C51 C50 120.6(4) . . ?
C52 C51 H51 119.7 . . ?
C50 C51 H51 119.7 . . ?
C29 C30 C31 115.2(4) . . ?
C29 C30 H30A 108.5 . . ?
C31 C30 H30A 108.5 . . ?
C29 C30 H30B 108.5 . . ?
C31 C30 H30B 108.5 . . ?
H30A C30 H30B 107.5 . . ?
O25 C26 C27 109.5(4) . . ?
O25 C26 H26A 109.8 . . ?
C27 C26 H26A 109.8 . . ?
O25 C26 H26B 109.8 . . ?
C27 C26 H26B 109.8 . . ?
H26A C26 H26B 108.2 . . ?
C18 C19 C20 120.9(4) . . ?
C18 C19 H19 119.6 . . ?
C20 C19 H19 119.6 . . ?
C53 C54 C55 120.5(4) . . ?
C53 C54 H54 119.7 . . ?
C55 C54 H54 119.7 . . ?
C19 C18 C17 119.3(4) . . ?
C19 C18 H18 120.3 . . ?
C17 C18 H18 120.3 . . ?
C54 C53 C52 119.8(4) . . ?
C54 C53 H53 120.1 . . ?
C52 C53 H53 120.1 . . ?
C17 C16 C15 119.9(4) . . ?
C17 C16 H16 120.1 . . ?
C15 C16 H16 120.1 . . ?
C54 C55 C50 120.1(4) . . ?
C54 C55 H55 120.0 . . ?
C50 C55 H55 120.0 . . ?
O22 C23 C24 107.8(4) . . ?
O22 C23 H23A 110.1 . . ?
C24 C23 H23A 110.1 . . ?
O22 C23 H23B 110.1 . . ?
C24 C23 H23B 110.1 . . ?
H23A C23 H23B 108.5 . . ?
C53 C52 C51 120.3(4) . . ?
C53 C52 H52 119.9 . . ?
C51 C52 H52 119.9 . . ?
C64 C65 C66 113.2(4) . . ?
C64 C65 H65A 108.9 . . ?
C66 C65 H65A 108.9 . . ?
C64 C65 H65B 108.9 . . ?
C66 C65 H65B 108.9 . . ?
H65A C65 H65B 107.7 . . ?
C18 C17 C16 120.8(4) . . ?
C18 C17 H17 119.6 . . ?
C16 C17 H17 119.6 . . ?
O60 C61 C62 107.5(4) . . ?
O60 C61 H61A 110.2 . . ?
C62 C61 H61A 110.2 . . ?
O60 C61 H61B 110.2 . . ?
C62 C61 H61B 110.2 . . ?
H61A C61 H61B 108.5 . . ?
O57 C58 C59 109.6(4) . . ?
O57 C58 H58A 109.8 . . ?
C59 C58 H58A 109.8 . . ?
O57 C58 H58B 109.8 . . ?
C59 C58 H58B 109.8 . . ?
H58A C58 H58B 108.2 . . ?
C67 C66 C65 113.6(4) . . ?
C67 C66 H66A 108.8 . . ?
C65 C66 H66A 108.8 . . ?
C67 C66 H66B 108.8 . . ?
C65 C66 H66B 108.8 . . ?
H66A C66 H66B 107.7 . . ?
C35 C34 C33 114.2(4) . . ?
C35 C34 H34A 108.7 . . ?
C33 C34 H34A 108.7 . . ?
C35 C34 H34B 108.7 . . ?
C33 C34 H34B 108.7 . . ?
H34A C34 H34B 107.6 . . ?
C58 C59 H59A 109.5 . . ?
C58 C59 H59B 109.5 . . ?
H59A C59 H59B 109.5 . . ?
C58 C59 H59C 109.5 . . ?
H59A C59 H59C 109.5 . . ?
H59B C59 H59C 109.5 . . ?
C32 C33 C34 111.6(4) . . ?
C32 C33 H33A 109.3 . . ?
C34 C33 H33A 109.3 . . ?
C32 C33 H33B 109.3 . . ?
C34 C33 H33B 109.3 . . ?
H33A C33 H33B 108.0 . . ?
C33 C32 C31 116.0(4) . . ?
C33 C32 H32A 108.3 . . ?
C31 C32 H32A 108.3 . . ?
C33 C32 H32B 108.3 . . ?
C31 C32 H32B 108.3 . . ?
H32A C32 H32B 107.4 . . ?
C70 C69 C68 114.6(4) . . ?
C70 C69 H69A 108.6 . . ?
C68 C69 H69A 108.6 . . ?
C70 C69 H69B 108.6 . . ?
C68 C69 H69B 108.6 . . ?
H69A C69 H69B 107.6 . . ?
C26 C27 H27A 109.5 . . ?
C26 C27 H27B 109.5 . . ?
H27A C27 H27B 109.5 . . ?
C26 C27 H27C 109.5 . . ?
H27A C27 H27C 109.5 . . ?
H27B C27 H27C 109.5 . . ?
C66 C67 C68 113.3(4) . . ?
C66 C67 H67A 108.9 . . ?
C68 C67 H67A 108.9 . . ?
C66 C67 H67B 108.9 . . ?
C68 C67 H67B 108.9 . . ?
H67A C67 H67B 107.7 . . ?
C30 C31 C32 115.9(4) . . ?
C30 C31 H31A 108.3 . . ?
C32 C31 H31A 108.3 . . ?
C30 C31 H31B 108.3 . . ?
C32 C31 H31B 108.3 . . ?
H31A C31 H31B 107.4 . . ?
C69 C70 H70A 109.5 . . ?
C69 C70 H70B 109.5 . . ?
H70A C70 H70B 109.5 . . ?
C69 C70 H70C 109.5 . . ?
H70A C70 H70C 109.5 . . ?
H70B C70 H70C 109.5 . . ?
C67 C68 C69 114.4(4) . . ?
C67 C68 H68A 108.7 . . ?
C69 C68 H68A 108.7 . . ?
C67 C68 H68B 108.7 . . ?
C69 C68 H68B 108.7 . . ?
H68A C68 H68B 107.6 . . ?
C34 C35 H35A 109.5 . . ?
C34 C35 H35B 109.5 . . ?
H35A C35 H35B 109.5 . . ?
C34 C35 H35C 109.5 . . ?
H35A C35 H35C 109.5 . . ?
H35B C35 H35C 109.5 . . ?
C23 C24 H24A 109.5 . . ?
C23 C24 H24B 109.5 . . ?
H24A C24 H24B 109.5 . . ?
C23 C24 H24C 109.5 . . ?
H24A C24 H24C 109.5 . . ?
H24B C24 H24C 109.5 . . ?
C61 C62 H62A 109.5 . . ?
C61 C62 H62B 109.5 . . ?
H62A C62 H62B 109.5 . . ?
C61 C62 H62C 109.5 . . ?
H62A C62 H62C 109.5 . . ?
H62B C62 H62C 109.5 . . ?
 
_refine_diff_density_max    1.318
_refine_diff_density_min   -0.472
_refine_diff_density_rms    0.110

_shelx_res_file
;
TITL exp_226_a.res in P2(1)/n
    kek_70b.res
    created by SHELXL-2017/1 at 15:32:58 on 17-Nov-2020
REM Old TITL exp_226 in P2(1)/n
REM SHELXT solution in P2(1)/n
REM R1 0.142, Rweak 0.083, Alpha 0.045, Orientation as input
REM Formula found by SHELXT: C53 N9 O6 P2
CELL 1.54184 15.7906 15.1059 21.9456 90 106.461 90
ZERR 4 0.0002 0.0002 0.0003 0 0.001 0
LATT 1
SYMM 0.5-X,0.5+Y,0.5-Z
SFAC C H N O P
UNIT 192 256 56 24 8

L.S. 5
PLAN  4
BOND $H
LIST 4
fmap 2
TWIN -1 0 0 0 -1 0 0.788 0 1
ACTA
REM <olex2.extras>
REM <HklSrc "%.\\exp_226.hkl">
REM </olex2.extras>

WGHT    0.137700   13.536599
BASF   0.03739
FVAR       0.29452
P21   5    0.849578    0.617003    0.572904    11.00000    0.01878    0.01724 =
         0.02760   -0.00041    0.00278   -0.00002
P56   5    0.708661    0.116306    0.577454    11.00000    0.02348    0.01803 =
         0.03026   -0.00092    0.01134   -0.00086
O25   4    0.911344    0.698950    0.589381    11.00000    0.02249    0.02285 =
         0.03204   -0.00421    0.00384   -0.00319
O22   4    0.831094    0.591662    0.637312    11.00000    0.03222    0.02501 =
         0.02983    0.00115    0.00567   -0.00220
O63   4    0.647343    0.046790    0.545933    11.00000    0.02596    0.02140 =
         0.04338   -0.00378    0.01280   -0.00512
O60   4    0.777181    0.090409    0.642014    11.00000    0.03512    0.02933 =
         0.03159    0.00219    0.01156    0.00354
O57   4    0.659968    0.197717    0.594831    11.00000    0.03082    0.02435 =
         0.04095   -0.00609    0.01586    0.00144
O28   4    0.885691    0.546404    0.542174    11.00000    0.02399    0.02053 =
         0.04031   -0.00298    0.00804    0.00183
N7    3    0.631434    0.848938    0.455916    11.00000    0.02000    0.01568 =
         0.02723    0.00038    0.00624    0.00105
N42   3    0.838891    0.344444    0.459811    11.00000    0.02139    0.01563 =
         0.03226   -0.00012    0.00914    0.00011
N2    3    0.685023    0.592435    0.497391    11.00000    0.02036    0.01779 =
         0.02460   -0.00178    0.00610   -0.00101
N37   3    0.814598    0.089516    0.503075    11.00000    0.02080    0.01732 =
         0.02595   -0.00123    0.00610   -0.00088
N9    3    0.577696    0.697823    0.439464    11.00000    0.01948    0.01917 =
         0.02444    0.00111    0.00704   -0.00031
N45   3    0.901167    0.041971    0.439433    11.00000    0.02281    0.01759 =
         0.02705   -0.00088    0.01003    0.00224
N44   3    0.878834    0.193539    0.445431    11.00000    0.02017    0.01793 =
         0.02826   -0.00014    0.00672   -0.00089
N10   3    0.547734    0.546716    0.435605    11.00000    0.01865    0.01802 =
         0.02565   -0.00015    0.00407   -0.00180
N13   3    0.428758    0.485176    0.380376    11.00000    0.02400    0.02272 =
         0.04117    0.00150   -0.00022   -0.00504
N40   3    0.749043    0.322070    0.522523    11.00000    0.02523    0.01562 =
         0.03293   -0.00211    0.00906    0.00057
N5    3    0.767928    0.823268    0.521289    11.00000    0.02238    0.01688 =
         0.03338   -0.00110    0.00537   -0.00240
N14   3    0.467565    0.561578    0.393251    11.00000    0.02174    0.02305 =
         0.04032    0.00428   -0.00348   -0.00229
N49   3    0.941055    0.056651    0.393088    11.00000    0.04655    0.02218 =
         0.04105    0.00278    0.02842    0.00466
N48   3    0.966285   -0.020338    0.378006    11.00000    0.04924    0.02079 =
         0.04446    0.00211    0.02699    0.00402
C38   1    0.773569    0.154527    0.526562    11.00000    0.01814    0.01832 =
         0.02409   -0.00185    0.00472   -0.00058
C4    1    0.723599    0.743536    0.505291    11.00000    0.02025    0.01890 =
         0.02458   -0.00164    0.00712   -0.00220
C12   1    0.482475    0.419996    0.413931    11.00000    0.01984    0.02065 =
         0.02634   -0.00264    0.00754   -0.00144
C8    1    0.637961    0.759291    0.464121    11.00000    0.02091    0.01660 =
         0.02371    0.00023    0.00723    0.00134
C39   1    0.781867    0.241254    0.508928    11.00000    0.01950    0.01579 =
         0.02597   -0.00189    0.00466    0.00013
C36   1    0.862422    0.113463    0.464553    11.00000    0.01880    0.01679 =
         0.02497   -0.00263    0.00572    0.00135
C11   1    0.558162    0.459043    0.449538    11.00000    0.02083    0.01645 =
         0.02830   -0.00131    0.00677    0.00124
AFIX  43
H11   2    0.606551    0.431576    0.477389    11.00000   -1.20000
AFIX   0

C47   1    0.943597   -0.085038    0.414418    11.00000    0.02317    0.02027 =
         0.02595   -0.00024    0.00506    0.00128
C3    1    0.744594    0.656588    0.521524    11.00000    0.01942    0.01848 =
         0.02442   -0.00152    0.00622   -0.00086
C43   1    0.837326    0.255364    0.469084    11.00000    0.01887    0.01778 =
         0.02632   -0.00048    0.00444   -0.00177
C46   1    0.902075   -0.045245    0.453844    11.00000    0.02261    0.01741 =
         0.02662   -0.00116    0.00714   -0.00117
AFIX  43
H46   2    0.879387   -0.072111    0.483985    11.00000   -1.20000
AFIX   0

C1    1    0.607546    0.617487    0.459041    11.00000    0.02022    0.01935 =
         0.02308   -0.00295    0.00775   -0.00315
C50   1    0.963962   -0.178730    0.407082    11.00000    0.02127    0.01926 =
         0.02584   -0.00103    0.00206    0.00130
C15   1    0.456360    0.326116    0.408008    11.00000    0.02308    0.02038 =
         0.02751   -0.00321    0.01069   -0.00384
C6    1    0.710421    0.882558    0.491409    11.00000    0.02525    0.01708 =
         0.03145   -0.00293    0.00794   -0.00123
AFIX  43
H6    2    0.722448    0.942930    0.494150    11.00000   -1.20000
AFIX   0
C29   1    0.555864    0.901146    0.418001    11.00000    0.02266    0.02039 =
         0.03424    0.00206    0.00490    0.00416
AFIX  23
H29A  2    0.560497    0.961094    0.434459    11.00000   -1.20000
H29B  2    0.501659    0.875735    0.422717    11.00000   -1.20000
AFIX   0
C20   1    0.509763    0.261819    0.445202    11.00000    0.02752    0.02704 =
         0.02860   -0.00182    0.00856   -0.00206
AFIX  43
H20   2    0.562288    0.278017    0.474829    11.00000   -1.20000
AFIX   0

C41   1    0.785168    0.380188    0.492835    11.00000    0.02681    0.01769 =
         0.03226   -0.00266    0.00898    0.00143
AFIX  43
H41   2    0.775100    0.440727    0.494120    11.00000   -1.20000
AFIX   0
C64   1    0.891692    0.391594    0.424678    11.00000    0.03572    0.01656 =
         0.03852    0.00070    0.01611   -0.00353
AFIX  23
H64A  2    0.941118    0.354700    0.422694    11.00000   -1.20000
H64B  2    0.915292    0.445327    0.447392    11.00000   -1.20000
AFIX   0
C51   1    1.014096   -0.203446    0.366852    11.00000    0.03096    0.02504 =
         0.03748   -0.00162    0.01385    0.00147
AFIX  43
H51   2    1.034522   -0.160336    0.344247    11.00000   -1.20000
AFIX   0

C30   1    0.550822    0.904205    0.348131    11.00000    0.03576    0.03162 =
         0.03174    0.00243   -0.00043   -0.00178
AFIX  23
H30A  2    0.503088    0.943614    0.326872    11.00000   -1.20000
H30B  2    0.535932    0.845536    0.330358    11.00000   -1.20000
AFIX   0
C26   1    0.916497    0.763558    0.639605    11.00000    0.03229    0.02505 =
         0.03677   -0.00813    0.00244   -0.00058
AFIX  23
H26A  2    0.863091    0.761165    0.653065    11.00000   -1.20000
H26B  2    0.921749    0.822676    0.623806    11.00000   -1.20000
AFIX   0
C19   1    0.484825    0.173466    0.438195    11.00000    0.04185    0.02498 =
         0.03516    0.00137    0.01774   -0.00111
AFIX  43
H19   2    0.520946    0.130824    0.463253    11.00000   -1.20000
AFIX   0

C54   1    0.954568   -0.332700    0.433770    11.00000    0.04194    0.02082 =
         0.03686    0.00278    0.00735    0.00194
AFIX  43
H54   2    0.934775   -0.376209    0.456425    11.00000   -1.20000
AFIX   0

C18   1    0.407022    0.148007    0.394475    11.00000    0.04116    0.02366 =
         0.04617   -0.00523    0.02073   -0.00734
AFIX  43
H18   2    0.391088    0.088589    0.389744    11.00000   -1.20000
AFIX   0

C53   1    1.003681   -0.356275    0.393414    11.00000    0.03629    0.02106 =
         0.04260   -0.00397    0.00342    0.00714
AFIX  43
H53   2    1.016483   -0.415506    0.388568    11.00000   -1.20000
AFIX   0

C16   1    0.376992    0.300267    0.363759    11.00000    0.02648    0.02722 =
         0.03859   -0.00396    0.00733   -0.00483
AFIX  43
H16   2    0.340568    0.342521    0.338494    11.00000   -1.20000
AFIX   0

C55   1    0.934409   -0.244351    0.440851    11.00000    0.03476    0.02351 =
         0.03276   -0.00008    0.01037    0.00129
AFIX  43
H55   2    0.901196   -0.229017    0.468126    11.00000   -1.20000
AFIX   0

C23   1    0.799982    0.503893    0.648422    11.00000    0.02775    0.02832 =
         0.03939    0.00263    0.01038   -0.00534
AFIX  23
H23A  2    0.816011    0.460886    0.620788    11.00000   -1.20000
H23B  2    0.736214    0.504034    0.639594    11.00000   -1.20000
AFIX   0

C52   1    1.033774   -0.291613    0.360231    11.00000    0.03608    0.02795 =
         0.04361   -0.00546    0.01333    0.00738
AFIX  43
H52   2    1.067400   -0.307344    0.333321    11.00000   -1.20000
AFIX   0
C65   1    0.837932    0.415314    0.357663    11.00000    0.04020    0.03253 =
         0.03617    0.00510    0.01846    0.00429
AFIX  23
H65A  2    0.810570    0.362036    0.336202    11.00000   -1.20000
H65B  2    0.877328    0.438143    0.334587    11.00000   -1.20000
AFIX   0

C17   1    0.353141    0.211772    0.357855    11.00000    0.02950    0.03141 =
         0.04832   -0.00942    0.00800   -0.01059
AFIX  43
H17   2    0.300225    0.195052    0.328898    11.00000   -1.20000
AFIX   0

C61   1    0.826709    0.007231    0.648659    11.00000    0.03554    0.03329 =
         0.03983    0.00568    0.01031    0.00678
AFIX  23
H61A  2    0.865474    0.007649    0.621377    11.00000   -1.20000
H61B  2    0.786436   -0.042397    0.636652    11.00000   -1.20000
AFIX   0
C58   1    0.695647    0.264541    0.643173    11.00000    0.04141    0.02755 =
         0.04837   -0.01136    0.02201   -0.00515
AFIX  23
H58A  2    0.687973    0.322897    0.623941    11.00000   -1.20000
H58B  2    0.758330    0.254528    0.661890    11.00000   -1.20000
AFIX   0
C66   1    0.766451    0.483649    0.355694    11.00000    0.04199    0.03420 =
         0.03605    0.00300    0.01348    0.00664
AFIX  23
H66A  2    0.724163    0.458692    0.375481    11.00000   -1.20000
H66B  2    0.793193    0.534791    0.380483    11.00000   -1.20000
AFIX   0

C34   1    0.643719    1.194064    0.342346    11.00000    0.04175    0.05545 =
         0.03131   -0.00204    0.01070   -0.01098
AFIX  23
H34A  2    0.646239    1.199289    0.386880    11.00000   -1.20000
H34B  2    0.703669    1.198223    0.339269    11.00000   -1.20000
AFIX   0

C59   1    0.649303    0.259884    0.693107    11.00000    0.05900    0.04570 =
         0.03513   -0.00494    0.01892   -0.00376
AFIX 137
H59A  2    0.586916    0.266345    0.674024    11.00000   -1.50000
H59B  2    0.670015    0.306571    0.723341    11.00000   -1.50000
H59C  2    0.660956    0.203719    0.714306    11.00000   -1.50000
AFIX   0

C33   1    0.606703    1.102926    0.318511    11.00000    0.03487    0.05089 =
         0.02676   -0.00150    0.00710   -0.00751
AFIX  23
H33A  2    0.548138    1.096698    0.323952    11.00000   -1.20000
H33B  2    0.601442    1.098066    0.273515    11.00000   -1.20000
AFIX   0
C32   1    0.665289    1.029221    0.353932    11.00000    0.03272    0.05956 =
         0.03086    0.00741    0.00550   -0.00893
AFIX  23
H32A  2    0.670056    1.035143    0.398793    11.00000   -1.20000
H32B  2    0.723942    1.037350    0.349031    11.00000   -1.20000
AFIX   0

C69   1    0.685133    0.672398    0.319784    11.00000    0.04371    0.05205 =
         0.03359    0.00607    0.01118    0.02128
AFIX  23
H69A  2    0.636247    0.711909    0.318536    11.00000   -1.20000
H69B  2    0.715358    0.660718    0.364078    11.00000   -1.20000
AFIX   0

C27   1    0.994055    0.743944    0.694104    11.00000    0.04776    0.05166 =
         0.03715   -0.00943   -0.00692    0.00461
AFIX 137
H27A  2    1.046279    0.742561    0.679972    11.00000   -1.50000
H27B  2    0.986196    0.687493    0.711849    11.00000   -1.50000
H27C  2    1.000026    0.789048    0.725862    11.00000   -1.50000
AFIX   0

C67   1    0.717717    0.513800    0.289024    11.00000    0.05541    0.04191 =
         0.03436    0.00135    0.01032    0.00655
AFIX  23
H67A  2    0.689342    0.463004    0.264590    11.00000   -1.20000
H67B  2    0.760158    0.537138    0.268731    11.00000   -1.20000
AFIX   0

C31   1    0.634917    0.934716    0.333285    11.00000    0.04861    0.05218 =
         0.03117    0.00324    0.01322   -0.00095
AFIX  23
H31A  2    0.625837    0.930071    0.287796    11.00000   -1.20000
H31B  2    0.682200    0.894310    0.353674    11.00000   -1.20000
AFIX   0

C70   1    0.748371    0.718968    0.290090    11.00000    0.05958    0.05203 =
         0.05828    0.01209    0.02164    0.01151
AFIX 137
H70A  2    0.722728    0.722406    0.244926    11.00000   -1.50000
H70B  2    0.802759    0.686444    0.299196    11.00000   -1.50000
H70C  2    0.759785    0.777627    0.307292    11.00000   -1.50000
AFIX   0
C68   1    0.647831    0.584645    0.287589    11.00000    0.04449    0.05714 =
         0.03722    0.00582    0.00667    0.00977
AFIX  23
H68A  2    0.605954    0.561329    0.308395    11.00000   -1.20000
H68B  2    0.615817    0.596583    0.243670    11.00000   -1.20000
AFIX   0

C35   1    0.591045    1.270405    0.306676    11.00000    0.06365    0.05191 =
         0.04372   -0.00452    0.02015   -0.00287
AFIX 137
H35A  2    0.595772    1.271267    0.264021    11.00000   -1.50000
H35B  2    0.613555    1.324895    0.327560    11.00000   -1.50000
H35C  2    0.530212    1.263744    0.305694    11.00000   -1.50000
AFIX   0
C24   1    0.842115    0.480592    0.716235    11.00000    0.08461    0.04309 =
         0.04075    0.00891    0.01338   -0.01117
AFIX 137
H24A  2    0.904961    0.477126    0.723830    11.00000   -1.50000
H24B  2    0.820105    0.424416    0.725448    11.00000   -1.50000
H24C  2    0.828424    0.525222    0.743119    11.00000   -1.50000
AFIX   0

C62   1    0.879520   -0.000906    0.716598    11.00000    0.06014    0.05515 =
         0.04305    0.01537    0.00927    0.01198
AFIX 137
H62A  2    0.912133   -0.055394    0.722579    11.00000   -1.50000
H62B  2    0.840566   -0.000523    0.743166    11.00000   -1.50000
H62C  2    0.919821    0.047967    0.727735    11.00000   -1.50000
AFIX   0
HKLF 4


REM  exp_226_a.res in P2(1)/n
REM R1 =  0.0801 for    9670 Fo > 4sig(Fo)  and  0.0830 for all   10318 data
REM    638 parameters refined using      0 restraints

END

WGHT      0.1372     13.6250

REM Highest difference peak  1.318,  deepest hole -0.472,  1-sigma level  0.110
Q1    1   0.3588  0.3840  0.4251  11.00000  0.05    1.32
Q2    1   0.9415  0.3837  0.4263  11.00000  0.05    1.26
Q3    1   1.0799 -0.1149  0.4247  11.00000  0.05    1.18
Q4    1   0.7263  0.3882  0.4236  11.00000  0.05    0.92
;
_shelx_res_checksum   97562

_shelx_hkl_file
;
   0   0   3    0.15    0.17
   0   0   4 3128.75   74.00
   0   0   5    0.09    0.29
   0   0   6   35.31    1.06
   0   0   7   -0.18    0.30
   0   0   7   -0.11    0.32
   0   0   8  442.97   10.68
   0   0   8  436.03   10.68
   0   0   9    0.44    0.36
   0   0   9   -0.08    0.35
   0   0   9   -0.35    0.39
   0   0  10  735.02   17.88
   0   0  10  732.30   17.87
   0   0  10  751.65   17.88
   0   0  11    0.11    0.31
   0   0  11    0.11    0.44
   0   0  11   -0.33    0.44
   0   0  11   -0.17    0.41
   0   0  12   66.30    2.08
   0   0  12   70.38    2.12
   0   0  12   67.27    2.08
   0   0  13    0.02    0.57
   0   0  13   -0.45    0.61
   0   0  13    0.06    0.52
   0   0  13    0.19    0.51
   0   0  13    0.21    0.51
   0   0  13    0.05    0.36
   0   0  14 1514.69   35.62
   0   0  14 1382.27   35.52
   0   0  14 1483.67   35.61
   0   0  14 1543.06   35.61
   0   0  14 1546.66   35.66
   0   0  14 1420.66   35.58
   0   0  15   -0.33    0.68
   0   0  15    0.30    0.58
   0   0  15   -0.23    0.69
   0   0  15    0.14    0.55
   0   0  15   -0.14    0.59
   0   0  15   -0.08    0.67
   0   0  15   -0.02    0.59
   0   0  16    4.21    0.87
   0   0  16    5.69    0.84
   0   0  16    6.14    0.81
   0   0  16    4.04    0.72
   0   0  16    4.36    0.82
   0   0  16    3.98    0.78
   0   0  17    0.16    0.83
   0   0  17    0.61    0.75
   0   0  17    1.15    0.66
   0   0  17    0.42    0.63
   0   0  17    0.13    0.73
   0   0  17    0.15    0.64
   0   0  17   -0.52    0.79
   0   0  18  122.38    3.91
   0   0  18  132.64    4.09
   0   0  18  142.22    4.23
   0   0  18  141.63    4.20
   0   0  18  121.76    4.00
   0   0  18  140.88    4.21
   0   0  19   -0.16    0.70
   0   0  19   -0.35    0.83
   0   0  19   -0.73    0.92
   0   0  19    0.06    0.70
   0   0  19   -0.24    0.61
   0   0  19   -0.04    0.80
   0   0  20   64.37    2.43
   0   0  20   72.33    2.73
   0   0  20   62.21    2.45
   0   0  20   69.64    2.65
   0   0  21   -0.22    0.98
   0   0  21   -0.40    0.68
   0   0  22   79.15    2.77
   0   0  22   89.00    3.08
   0   0  23    0.51    0.61
   0   0  23   -0.58    0.89
   0   0  24   -0.70    0.85
   0   0  25    0.97    0.73
   0  -1   1    1.33    0.11
   0   1   2    1.84    0.15
   0   1   2    1.66    0.14
   0   1   3    0.48    0.17
   0   1   3    0.29    0.15
   0   1   3    0.45    0.19
   0   1   4    0.84    0.24
   0   1   4    0.88    0.21
   0   1   4    0.50    0.25
   0   1   5   23.19    0.75
   0   1   6   31.44    1.00
   0   1   6   33.17    1.00
   0   1   7  213.56    5.47
   0   1   7  228.25    5.48
   0   1   8  137.05    3.48
   0   1   8  131.37    3.48
   0   1   9  188.63    4.88
   0   1   9  193.21    4.89
   0   1   9  194.50    4.90
   0   1  10    2.86    0.49
   0   1  10    2.75    0.45
   0   1  10    2.17    0.38
   0   1  10    1.66    0.41
   0   1  11   52.89    1.72
   0   1  11   52.09    1.70
   0   1  11   50.52    1.58
   0   1  11   54.26    1.71
   0   1  12    2.84    0.42
   0   1  12    3.71    0.54
   0   1  12    3.74    0.59
   0   1  12    3.40    0.43
   0   1  12    3.65    0.54
   0   1  13    6.78    0.72
   0   1  13    6.13    0.71
   0   1  13    7.76    0.69
   0   1  13    7.31    0.57
   0  -1  13    6.09    0.77
   0   1  13    7.53    0.58
   0   1  13    7.00    0.76
   0   1  13    7.20    0.71
   0   1  13    7.22    0.68
   0   1  14    4.80    0.71
   0   1  14    4.55    0.78
   0   1  14    2.57    0.66
   0  -1  14    3.24    0.60
   0  -1  14    4.37    0.79
   0   1  14    4.39    0.53
   0   1  14    4.46    0.70
   0   1  14    4.60    0.67
   0   1  14    4.93    0.69
   0   1  14    4.43    0.68
   0   1  14    4.62    0.52
   0   1  15  135.04    3.76
   0   1  15  129.49    3.74
   0   1  15  129.34    3.74
   0   1  15  118.11    3.65
   0  -1  15  116.06    3.57
   0   1  15  122.84    3.71
   0   1  15  117.66    3.42
   0   1  15  132.92    3.73
   0  -1  15  114.72    3.60
   0   1  15  127.88    3.84
   0  -1  16    1.08    0.63
   0   1  16    0.20    0.74
   0   1  16    0.31    0.71
   0   1  16    0.73    0.68
   0   1  16    0.34    0.70
   0   1  16    0.44    0.64
   0   1  16    0.46    0.69
   0  -1  16    0.42    0.59
   0   1  17    0.21    0.67
   0   1  17    0.09    0.81
   0   1  17   -0.03    0.70
   0   1  17   -0.03    0.73
   0  -1  17    0.47    0.68
   0  -1  17    0.25    0.64
   0   1  17    0.69    0.66
   0   1  17   -0.14    0.63
   0   1  17    0.78    0.84
   0   1  17   -0.34    0.63
   0   1  18    4.91    0.93
   0  -1  18    3.19    0.83
   0   1  18    3.52    0.94
   0   1  18    3.78    0.77
   0  -1  18    3.42    0.73
   0   1  18    3.85    0.76
   0   1  18    3.06    0.86
   0   1  18    3.50    0.84
   0   1  18    3.07    0.92
   0   1  19   -0.32    0.75
   0   1  19    0.12    0.92
   0   1  19    0.17    0.71
   0   1  19   -0.09    0.66
   0  -1  19    1.06    0.76
   0   1  19   -0.17    0.81
   0   1  19    0.22    0.91
   0   1  19    0.09    0.66
   0  -1  20    4.59    0.85
   0   1  20    5.41    0.89
   0   1  20    5.15    0.95
   0   1  20    6.05    0.82
   0   1  20    6.08    0.83
   0   1  20    5.75    1.12
   0  -1  21   12.47    1.10
   0   1  21   11.89    1.22
   0   1  21    9.64    0.93
   0   1  21   10.91    1.04
   0   1  22    6.22    0.78
   0   1  22    6.73    1.09
   0   1  22    8.10    1.12
   0  -1  22    4.77    0.81
   0   1  23   -0.26    0.87
   0  -1  23    0.84    0.65
   0   1  23    1.46    0.88
   0   1  24    3.40    0.90
   0  -1  24    3.06    0.62
   0  -1  24    3.87    0.87
   0   1  24    3.93    0.87
   0   1  25    8.03    0.89
   0   1  25    8.22    0.87
   0  -1  25    7.61    0.85
   0   1  26    2.12    0.55
   0  -2   0  262.22    6.35
   0  -2   0  273.34    6.41
   0  -2   1  606.10   13.59
   0  -2  -1  577.59   13.54
   0   2   1  588.07   13.49
   0  -2   1  546.84   13.49
   0   2   1  575.29   13.49
   0  -2   1  543.38   13.49
   0  -2   1  591.28   13.54
   0  -2   1  593.30   13.54
   0  -2   2  744.16   16.37
   0   2   2  683.89   16.32
   0   2   2  714.37   16.33
   0  -2  -2  735.27   16.35
   0  -2   2  644.33   16.32
   0  -2   2  649.84   16.32
   0  -2   3 5165.65  126.43
   0  -2   3 5249.18  126.44
   0   2   3 5496.32  126.44
   0   2   3 5505.62  126.44
   0   2   4  482.45   11.62
   0   2   4  518.01   11.72
   0  -2   4  473.33   11.70
   0   2   4  510.32   11.71
   0   2   4  503.61   11.71
   0  -2   4  466.61   11.70
   0   2   5  263.24    6.11
   0   2   5  246.53    6.09
   0   2   5  255.16    6.11
   0  -2   5  246.68    6.10
   0  -2   5  244.76    6.10
   0  -2   6  499.38   12.23
   0  -2   6  488.73   12.23
   0   2   6  509.29   12.25
   0   2   6  521.07   12.21
   0   2   6  525.30   12.24
   0  -2   7   14.62    0.63
   0  -2   7   16.52    0.66
   0   2   7   15.35    0.65
   0  -2   8  346.91    8.88
   0   2   8  370.68    8.90
   0  -2   8  360.11    8.88
   0   2   8  376.57    8.89
   0  -2   9   22.71    0.87
   0   2   9   23.00    0.88
   0   2   9   21.81    0.87
   0  -2   9   19.97    0.85
   0   2   9   21.11    0.87
   0  -2   9   19.93    0.85
   0  -2  10  197.14    4.98
   0  -2  10  189.39    4.97
   0   2  10  199.96    4.99
   0   2  10  188.48    4.92
   0   2  10  196.92    4.98
   0   2  10  197.55    5.01
   0  -2  10  185.08    4.98
   0  -2  11  734.83   18.35
   0   2  11  776.03   18.36
   0  -2  11  754.54   18.38
   0   2  11  735.05   18.26
   0  -2  11  746.64   18.35
   0   2  11  786.48   18.37
   0   2  11  774.13   18.39
   0  -2  12   74.54    2.30
   0   2  12   77.75    2.31
   0  -2  12   68.42    2.28
   0   2  12   73.55    2.30
   0   2  12   72.75    2.18
   0  -2  12   76.43    2.30
   0   2  12   74.91    2.29
   0   2  13   20.78    1.03
   0  -2  13   17.14    1.03
   0   2  13   21.32    1.03
   0   2  13   17.96    1.03
   0   2  13   20.27    0.92
   0  -2  13   18.24    1.01
   0  -2  13   16.25    1.10
   0  -2  13   19.83    1.02
   0   2  13   16.79    1.01
   0   2  13   19.71    1.11
   0  -2  13   19.00    1.04
   0   2  13   17.04    1.04
   0  -2  13   20.02    1.02
   0   2  13   18.55    1.05
   0  -2  14   96.58    3.01
   0   2  14  105.95    3.08
   0   2  14  100.89    3.02
   0  -2  14   99.24    3.01
   0   2  14  105.27    3.18
   0   2  14   99.27    3.03
   0   2  14   92.96    2.81
   0  -2  14   96.76    2.99
   0  -2  14   98.31    3.15
   0   2  14  102.55    3.03
   0   2  14   91.80    3.01
   0  -2  14   92.39    3.00
   0   2  14   94.05    2.79
   0   2  15 1115.61   26.50
   0   2  15 1122.51   26.64
   0   2  15 1074.56   26.19
   0   2  15 1056.20   26.47
   0   2  15 1152.70   26.55
   0  -2  15 1077.24   26.46
   0  -2  15 1060.19   26.48
   0   2  15 1146.42   26.51
   0   2  15 1119.51   26.49
   0  -2  15 1095.11   26.57
   0  -2  15 1032.87   26.60
   0  -2  15 1041.37   26.46
   0  -2  15 1022.43   26.33
   0  -2  15 1097.12   26.48
   0   2  15 1108.88   26.55
   0   2  15 1091.91   26.26
   0  -2  16   10.43    0.99
   0   2  16   11.90    1.11
   0  -2  16   10.12    0.95
   0   2  16    9.15    0.94
   0   2  16    9.73    0.77
   0  -2  16    9.36    0.94
   0  -2  16    9.06    0.97
   0   2  16   11.19    1.03
   0   2  16    9.76    0.72
   0   2  16   10.97    1.01
   0   2  16   10.62    0.98
   0  -2  16    8.69    0.93
   0  -2  16    9.04    0.83
   0   2  16   10.54    0.98
   0   2  16    9.80    0.95
   0  -2  17  375.50    9.89
   0   2  17  375.38    9.92
   0  -2  17  371.30    9.88
   0   2  17  383.94    9.87
   0   2  17  387.82   10.03
   0   2  17  386.79    9.91
   0   2  17  369.97    9.86
   0   2  17  383.54    9.91
   0  -2  17  379.32    9.86
   0  -2  17  372.44    9.93
   0  -2  17  362.01    9.86
   0   2  17  366.67    9.69
   0   2  18  219.99    5.99
   0   2  18  190.10    5.68
   0   2  18  209.31    6.08
   0  -2  18  199.64    5.93
   0   2  18  226.72    6.01
   0   2  18  199.77    5.89
   0  -2  18  215.02    5.97
   0  -2  18  210.56    5.96
   0   2  18  212.23    6.00
   0  -2  18  203.50    5.96
   0   2  18  201.23    5.82
   0   2  19  132.53    4.25
   0  -2  19  133.25    4.31
   0   2  19  145.97    4.43
   0   2  19  148.37    4.37
   0   2  19  124.91    4.03
   0  -2  19  140.23    4.56
   0  -2  19  138.06    4.35
   0   2  19  136.88    4.17
   0   2  19  142.11    4.46
   0  -2  19  141.33    4.32
   0   2  20    0.29    0.92
   0   2  20    0.25    0.58
   0   2  20    1.19    0.85
   0  -2  20   -0.36    0.84
   0   2  20    0.49    0.68
   0   2  20   -0.17    0.82
   0  -2  20    0.08    0.89
   0   2  20    0.16    0.93
   0  -2  20    0.11    0.79
   0  -2  20    0.46    0.75
   0   2  21  240.82    6.64
   0  -2  21  251.39    6.94
   0   2  21  235.31    6.44
   0   2  21  262.80    6.86
   0  -2  21  252.31    6.84
   0   2  21  217.70    6.36
   0  -2  21  229.81    6.66
   0  -2  22    2.50    0.96
   0  -2  22    2.53    0.80
   0  -2  22    3.21    0.97
   0   2  22    3.33    0.98
   0   2  23   43.91    1.96
   0   2  23   40.49    1.92
   0  -2  23   38.29    1.71
   0  -2  23   40.00    1.93
   0  -2  23   39.59    1.85
   0  -2  24   33.81    1.62
   0  -2  24   30.14    1.39
   0   2  24   35.95    1.63
   0   2  24   34.62    1.61
   0  -2  24   31.63    1.59
   0   2  25   20.07    1.15
   0  -2  25   19.34    1.13
   0  -2  25   19.95    1.15
   0   2  25   22.70    1.19
   0   2  26   23.16    1.05
   0  -3   0    0.04    0.19
   0  -3   0    0.13    0.29
   0  -3  -1    5.55    0.39
   0   3   1    5.52    0.18
   0  -3   1    4.59    0.38
   0  -3  -1    4.54    0.30
   0  -3   1    5.04    0.29
   0  -3   1    3.93    0.30
   0  -3   2   47.57    1.21
   0  -3   2   46.22    1.22
   0   3   2   49.23    1.22
   0  -3  -2   48.67    1.27
   0   3   2   49.91    1.22
   0  -3   2   51.52    1.30
   0  -3   2   46.62    1.27
   0  -3  -3    0.98    0.23
   0   3   3    0.94    0.21
   0   3   3    0.99    0.21
   0  -3   3    1.10    0.20
   0  -3   3    0.99    0.21
   0   3   4   46.73    1.26
   0  -3   4   44.83    1.24
   0   3   4   46.42    1.25
   0  -3  -4   49.41    1.24
   0  -3   4   44.91    1.25
   0   3   5   33.43    0.86
   0   3   5   33.14    0.97
   0   3   5   34.33    1.00
   0  -3   5   31.41    0.97
   0   3   5   33.91    0.98
   0  -3   5   32.08    0.98
   0  -3   6   55.99    1.57
   0   3   6   59.08    1.58
   0  -3   6   55.28    1.58
   0   3   6   56.86    1.58
   0   3   6   57.45    1.57
   0  -3   7   32.01    1.06
   0   3   7   33.33    1.04
   0   3   7   34.21    1.06
   0  -3   7   33.33    1.06
   0   3   7   34.79    1.09
   0  -3   8   12.91    0.63
   0   3   8   13.17    0.65
   0  -3   8   12.10    0.62
   0  -3   8   13.08    0.65
   0   3   8   13.52    0.62
   0   3   8   12.34    0.61
   0   3   9   24.82    0.94
   0  -3   9   23.83    0.96
   0  -3   9   22.07    0.92
   0   3   9   24.71    0.96
   0   3   9   25.57    0.95
   0  -3   9   25.10    0.94
   0  -3  10    1.28    0.43
   0  -3  10    1.48    0.43
   0   3  10    1.06    0.40
   0   3  10    1.22    0.44
   0  -3  10    1.34    0.45
   0   3  10    1.21    0.39
   0  -3  11   28.32    1.17
   0  -3  11   28.71    1.15
   0   3  11   30.07    1.14
   0   3  11   28.73    1.12
   0   3  11   29.51    1.15
   0   3  11   28.77    1.18
   0  -3  11   27.71    0.96
   0  -3  11   28.90    1.17
   0   3  12    2.25    0.51
   0  -3  12    2.56    0.54
   0   3  12    2.22    0.48
   0  -3  12    2.19    0.53
   0   3  12    2.53    0.53
   0   3  12    1.61    0.52
   0  -3  12    1.79    0.54
   0   3  13    1.06    0.59
   0  -3  13    0.81    0.51
   0  -3  13    0.72    0.47
   0  -3  13    0.82    0.53
   0   3  13    0.68    0.53
   0   3  13    0.69    0.51
   0   3  13    0.73    0.54
   0   3  13    0.83    0.46
   0   3  13    0.31    0.54
   0  -3  13    0.54    0.53
   0   3  13    0.80    0.57
   0   3  14   54.13    2.03
   0  -3  14   56.62    2.00
   0   3  14   57.74    1.99
   0   3  14   54.83    2.02
   0  -3  14   55.30    1.99
   0   3  14   54.98    2.09
   0   3  14   56.11    2.02
   0   3  14   57.12    2.00
   0  -3  14   52.93    1.99
   0  -3  14   54.10    2.01
   0  -3  14   51.78    1.84
   0   3  14   54.24    1.87
   0   3  15   35.73    1.68
   0  -3  15   35.62    1.60
   0   3  15   30.16    1.58
   0  -3  15   34.34    1.67
   0   3  15   36.11    1.42
   0   3  15   36.33    1.64
   0  -3  15   36.86    1.59
   0   3  15   40.14    1.63
   0  -3  15   39.11    1.63
   0   3  15   37.10    1.46
   0  -3  15   35.93    1.61
   0   3  15   39.21    1.62
   0   3  15   36.47    1.64
   0   3  16    1.22    0.79
   0  -3  16    1.02    0.63
   0   3  16    0.82    0.56
   0   3  16    1.21    0.73
   0   3  16    1.41    0.51
   0   3  16    0.52    0.73
   0   3  16    0.59    0.66
   0  -3  16    0.73    0.71
   0   3  16    1.62    0.76
   0  -3  16    1.31    0.65
   0  -3  16    1.24    0.72
   0  -3  16    1.13    0.66
   0   3  16    1.17    0.69
   0   3  16    0.06    0.74
   0   3  17   14.52    0.92
   0   3  17   14.86    1.21
   0   3  17   15.85    1.17
   0   3  17   14.63    1.24
   0  -3  17   15.96    1.36
   0  -3  17   14.74    1.20
   0   3  17   14.68    0.98
   0  -3  17   17.26    1.20
   0   3  17   16.19    1.30
   0   3  17   17.66    1.21
   0  -3  17   15.20    1.23
   0  -3  17   13.31    1.13
   0  -3  17   14.96    1.13
   0   3  17   15.08    0.99
   0   3  18   33.94    1.72
   0  -3  18   31.25    1.66
   0  -3  18   33.13    1.71
   0  -3  18   34.86    1.89
   0   3  18   33.48    1.71
   0   3  18   32.89    1.80
   0  -3  18   33.94    1.77
   0   3  18   30.14    1.44
   0  -3  18   33.45    1.77
   0   3  18   31.79    1.67
   0   3  18   32.92    1.72
   0   3  19   13.54    1.30
   0   3  19   13.83    1.12
   0   3  19   14.50    1.29
   0  -3  19   14.50    1.30
   0   3  19   11.62    1.16
   0  -3  19   12.91    1.15
   0  -3  19   13.06    1.21
   0   3  19   11.69    1.14
   0   3  19   11.72    0.92
   0  -3  19   13.77    1.22
   0  -3  20    5.44    1.08
   0   3  20    5.01    1.00
   0   3  20    5.27    0.98
   0   3  20    5.50    1.07
   0   3  20    4.18    0.84
   0   3  20    4.73    0.68
   0  -3  20    4.45    1.00
   0  -3  20    4.20    0.97
   0   3  21    0.07    0.89
   0  -3  21   -0.64    0.94
   0   3  21   -0.10    0.77
   0   3  21    0.88    0.69
   0  -3  21    0.95    0.82
   0  -3  21    0.84    0.87
   0   3  22    2.46    0.78
   0  -3  22    2.53    0.84
   0  -3  22    1.36    0.90
   0   3  22    1.10    0.87
   0  -3  22    2.31    0.94
   0   3  23    2.01    0.81
   0  -3  23    2.03    0.73
   0  -3  23    1.51    0.84
   0  -3  23    1.79    0.87
   0   3  23    0.81    0.78
   0   3  24    0.05    0.68
   0   3  24   -0.31    0.71
   0  -3  24   -0.13    0.69
   0  -3  24   -0.02    0.69
   0  -3  24    0.21    0.60
   0  -3  25    2.55    0.67
   0   3  25    1.23    0.62
   0   3  26   40.99    1.40
   0  -4   0  167.24    4.12
   0  -4   0  172.51    4.25
   0  -4  -1  733.72   17.59
   0  -4   1  762.86   17.72
   0  -4   1  740.80   17.61
   0  -4   1  715.93   17.63
   0  -4  -1  764.29   17.73
   0  -4   2 4675.45  111.08
   0   4   2 4830.29  111.00
   0  -4   2 4862.37  111.10
   0  -4  -2 4749.11  111.09
   0  -4   2 4575.16  111.00
   0  -4  -2 4828.86  111.19
   0  -4   2 4581.25  111.00
   0  -4   3  830.31   20.47
   0   4   3  880.03   20.47
   0  -4  -3  870.44   20.53
   0   4   3  897.00   20.48
   0  -4   3  841.62   20.47
   0  -4   4   68.45    1.85
   0   4   4   76.40    1.87
   0  -4   4   71.27    1.86
   0  -4  -4   73.70    1.88
   0   4   4   72.77    1.86
   0  -4  -5   52.38    1.39
   0  -4   5   49.27    1.42
   0   4   5   55.42    1.43
   0   4   5   51.78    1.43
   0  -4   5   51.85    1.42
   0   4   6  778.31   18.03
   0   4   6  741.32   17.83
   0  -4   6  739.04   17.99
   0   4   6  761.76   17.99
   0   4   6  762.17   17.98
   0  -4   6  730.72   17.98
   0  -4  -6  769.55   17.92
   0   4   7 1318.01   30.19
   0   4   7 1268.10   30.19
   0   4   7 1287.91   30.20
   0  -4   7 1255.39   30.18
   0  -4   7 1221.77   30.19
   0  -4  -7 1258.61   30.08
   0   4   8  153.40    3.85
   0  -4   8  143.05    3.85
   0  -4   8  150.61    3.86
   0   4   8  146.35    3.85
   0  -4  -8  143.24    3.70
   0   4   8  159.32    3.89
   0  -4   8  147.43    3.86
   0   4   8  153.92    3.83
   0  -4   8  153.84    3.84
   0  -4   9  869.32   21.06
   0   4   9  896.55   21.06
   0  -4   9  891.83   21.05
   0   4   9  871.43   20.99
   0  -4   9  867.96   21.05
   0  -4   9  882.37   20.99
   0  -4  -9  822.04   20.83
   0   4   9  920.67   21.06
   0   4   9  931.23   21.08
   0  -4  10  317.81    8.10
   0   4  10  342.49    8.15
   0  -4  10  319.17    8.13
   0  -4  10  310.97    8.10
   0   4  10  334.61    8.12
   0  -4  10  318.97    8.00
   0   4  10  333.65    8.12
   0   4  11  834.41   19.87
   0   4  11  845.53   19.85
   0  -4  11  809.28   19.86
   0   4  11  846.75   19.85
   0  -4  11  805.65   19.84
   0  -4  11  826.32   19.85
   0   4  11  827.30   19.83
   0  -4  11  779.15   19.67
   0   4  12 1754.75   41.08
   0   4  12 1712.61   41.04
   0  -4  12 1662.28   41.03
   0  -4  12 1697.20   41.04
   0  -4  12 1636.65   41.04
   0   4  12 1732.99   41.15
   0   4  12 1744.79   41.05
   0   4  12 1709.25   41.00
   0  -4  12 1802.05   41.28
   0  -4  13  324.22    8.50
   0  -4  13  317.54    8.49
   0   4  13  328.57    8.42
   0   4  13  343.44    8.55
   0   4  13  323.09    8.52
   0   4  13  343.49    8.51
   0   4  13  336.28    8.49
   0   4  13  343.75    8.64
   0  -4  13  327.98    8.73
   0  -4  13  333.58    8.49
   0  -4  13  319.38    8.45
   0  -4  13  331.56    8.50
   0  -4  13  347.03    8.71
   0  -4  14    4.53    0.70
   0  -4  14    5.00    0.71
   0   4  14    5.61    0.79
   0  -4  14    4.59    0.71
   0   4  14    4.61    0.66
   0   4  14    4.84    0.75
   0  -4  14    5.56    0.64
   0   4  14    4.81    0.66
   0   4  14    5.14    0.68
   0  -4  14    4.83    0.72
   0  -4  14    5.62    0.85
   0   4  14    4.88    0.70
   0   4  15    3.21    0.65
   0  -4  15    2.88    0.75
   0   4  15    2.81    0.75
   0   4  15    3.09    0.79
   0  -4  15    3.75    0.69
   0   4  15    3.50    0.72
   0   4  15    3.58    0.72
   0  -4  15    3.19    0.64
   0  -4  15    2.31    0.81
   0  -4  15    2.57    0.71
   0  -4  15    3.75    0.72
   0   4  15    3.94    0.78
   0  -4  16    5.71    0.99
   0  -4  16    6.12    0.85
   0   4  16    5.15    0.72
   0   4  16    7.16    0.92
   0  -4  16    4.38    0.87
   0   4  16    4.90    0.69
   0   4  16    4.95    0.82
   0   4  16    6.07    0.95
   0  -4  16    4.74    0.85
   0   4  16    5.39    0.93
   0  -4  16    5.90    0.72
   0   4  16    4.87    0.83
   0  -4  16    5.07    0.86
   0   4  17   84.72    2.98
   0   4  17   83.75    2.60
   0  -4  17   69.82    2.53
   0  -4  17   79.64    3.05
   0   4  17   83.83    2.85
   0   4  17   80.50    2.64
   0  -4  17   80.56    2.83
   0  -4  17   80.18    2.87
   0   4  17   81.84    2.83
   0  -4  17   78.74    2.82
   0   4  17   86.37    2.91
   0   4  17   80.15    2.93
   0  -4  18  100.72    3.56
   0  -4  18  100.26    3.32
   0  -4  18   96.09    3.33
   0   4  18   99.63    3.34
   0   4  18  100.17    3.32
   0   4  18   92.45    2.98
   0   4  18  107.98    3.49
   0   4  18   99.78    3.40
   0   4  19   13.16    1.24
   0   4  19   12.58    1.19
   0  -4  19   12.60    1.23
   0  -4  19   11.65    1.22
   0   4  19   12.13    1.19
   0  -4  19   13.39    1.31
   0   4  20  280.47    7.82
   0   4  20  299.57    8.06
   0  -4  20  285.11    8.05
   0  -4  20  300.91    8.20
   0  -4  20  293.56    8.01
   0   4  20  297.40    8.00
   0   4  20  289.08    8.01
   0  -4  21   -0.47    0.86
   0  -4  21    0.69    0.89
   0  -4  21   -0.03    0.83
   0   4  21    0.03    0.67
   0   4  21    0.75    0.87
   0   4  21   -0.07    0.80
   0  -4  22    7.01    1.01
   0   4  22    5.55    0.75
   0  -4  22    6.95    1.05
   0  -4  22    5.93    0.96
   0   4  22    6.21    0.95
   0   4  22    6.56    0.95
   0   4  23   -0.52    0.77
   0  -4  23    0.36    0.78
   0  -4  23    0.20    0.69
   0   4  23    0.64    0.77
   0  -4  23   -0.19    0.78
   0  -4  24   39.55    1.64
   0   4  24   43.93    1.72
   0  -4  24   37.43    1.60
   0   4  24   39.99    1.61
   0   4  25    1.03    0.57
   0  -5   0    0.09    0.22
   0  -5   0   -0.04    0.36
   0  -5   1   37.33    1.05
   0  -5  -1   37.28    1.03
   0  -5  -1   37.54    1.23
   0  -5   1   39.31    1.21
   0  -5  -2    3.38    0.27
   0  -5   2    3.47    0.31
   0  -5   2    3.67    0.32
   0  -5  -2    3.96    0.44
   0  -5  -3  234.85    5.80
   0  -5  -3  240.97    5.94
   0  -5  -4    4.67    0.33
   0   5   4    4.34    0.29
   0   5   4    4.38    0.30
   0  -5   4    4.15    0.30
   0  -5   4    4.17    0.30
   0  -5  -5  250.73    6.09
   0  -5   5  243.35    6.10
   0   5   5  255.95    6.10
   0  -5   5  248.86    6.20
   0   5   5  255.66    6.10
   0  -5   5  244.77    6.09
   0  -5   6  108.69    2.83
   0  -5  -6  107.72    2.77
   0  -5   6  106.27    2.83
   0   5   6  110.38    2.84
   0   5   6  112.96    2.83
   0  -5   6  113.64    2.93
   0   5   7   53.75    1.51
   0   5   7   50.90    1.51
   0   5   7   51.74    1.54
   0  -5   7   53.23    1.55
   0  -5   7   48.31    1.50
   0  -5  -7   50.02    1.39
   0  -5   7   49.86    1.49
   0  -5   8   36.20    1.21
   0  -5  -8   34.74    1.05
   0  -5   8   38.59    1.26
   0   5   8   38.40    1.21
   0  -5   8   37.53    1.24
   0   5   8   38.94    1.23
   0   5   8   38.78    1.22
   0  -5   8   37.00    1.21
   0   5   8   38.12    1.24
   0  -5   9    2.25    0.42
   0   5   9    2.21    0.44
   0   5   9    2.29    0.40
   0  -5   9    2.23    0.42
   0   5   9    2.27    0.40
   0   5   9    2.46    0.38
   0  -5   9    2.53    0.42
   0  -5   9    2.30    0.41
   0  -5  10    0.09    0.39
   0   5  10    0.04    0.40
   0  -5  10    0.47    0.38
   0  -5  10    0.37    0.37
   0   5  10    0.34    0.38
   0   5  10    0.58    0.39
   0  -5  10    0.30    0.39
   0   5  11  101.78    2.87
   0  -5  11   98.22    2.85
   0   5  11  102.19    2.85
   0  -5  11   92.79    2.84
   0  -5  11   97.92    2.73
   0  -5  11   97.61    3.03
   0  -5  11  100.59    2.86
   0   5  11   99.26    2.83
   0   5  11   96.55    2.96
   0   5  11   96.67    2.86
   0  -5  12    1.86    0.62
   0   5  12    2.71    0.53
   0  -5  12    1.76    0.56
   0   5  12    2.57    0.62
   0  -5  12    2.28    0.54
   0   5  12    2.79    0.52
   0   5  12    2.95    0.56
   0   5  12    2.73    0.54
   0  -5  12    2.39    0.54
   0  -5  12    1.85    0.65
   0  -5  12    2.02    0.55
   0  -5  12    2.52    0.54
   0   5  13    0.76    0.62
   0   5  13   -0.18    0.65
   0   5  13   -0.09    0.57
   0  -5  13    0.63    0.58
   0  -5  13   -0.24    0.58
   0   5  13    0.23    0.52
   0   5  13   -0.21    0.55
   0  -5  13   -0.31    0.56
   0   5  13    0.12    0.48
   0  -5  13    0.24    0.63
   0  -5  13   -0.09    0.53
   0  -5  13   -0.19    0.50
   0  -5  13    0.18    0.52
   0   5  13    0.42    0.58
   0   5  14   10.45    0.88
   0  -5  14   10.42    0.87
   0  -5  14   10.43    1.03
   0   5  14    8.32    0.84
   0  -5  14   12.29    1.03
   0   5  14   10.00    0.86
   0  -5  14    9.35    0.86
   0   5  14    9.57    0.91
   0  -5  14    9.57    0.86
   0  -5  14   10.21    0.90
   0  -5  14   10.11    0.86
   0   5  14    9.43    0.81
   0   5  14   10.02    0.93
   0   5  14    9.75    0.98
   0  -5  15    1.34    0.66
   0  -5  15    1.10    0.60
   0  -5  15    0.98    0.64
   0   5  15    1.73    0.64
   0   5  15    1.19    0.62
   0   5  15    1.26    0.63
   0   5  15    1.24    0.71
   0   5  15    1.29    0.70
   0  -5  15    0.73    0.62
   0  -5  15    0.75    0.77
   0   5  15    0.80    0.79
   0  -5  15    1.42    0.83
   0   5  16    0.25    0.69
   0  -5  16    0.51    0.84
   0   5  16    0.21    0.61
   0   5  16   -0.10    0.64
   0  -5  16   -0.38    0.66
   0  -5  16   -0.63    0.80
   0   5  16   -0.54    0.70
   0   5  16   -0.20    0.77
   0  -5  16    0.37    0.63
   0  -5  16   -0.20    0.67
   0  -5  16   -0.19    0.85
   0   5  16    0.52    0.74
   0  -5  17   24.33    1.43
   0   5  17   27.33    1.61
   0   5  17   25.14    1.45
   0   5  17   26.49    1.31
   0   5  17   25.19    1.56
   0  -5  17   22.87    1.29
   0  -5  17   26.83    1.51
   0   5  17   26.94    1.50
   0   5  17   27.09    1.36
   0  -5  17   27.65    1.69
   0  -5  18    1.65    0.63
   0   5  18    2.22    0.92
   0   5  18    1.65    0.64
   0   5  18    1.61    0.92
   0  -5  18    2.04    0.93
   0   5  18    1.46    0.84
   0  -5  18    1.96    0.86
   0   5  19   31.96    1.69
   0  -5  19   32.76    1.72
   0  -5  19   31.33    1.84
   0   5  19   31.61    1.38
   0   5  19   31.35    1.76
   0   5  19   32.01    1.78
   0   5  20   72.40    2.70
   0  -5  20   73.32    2.87
   0   5  20   72.08    2.77
   0   5  20   73.14    2.75
   0  -5  20   73.06    2.73
   0   5  21    1.39    0.71
   0   5  21    1.67    0.89
   0  -5  21    1.54    0.87
   0  -5  21    0.47    0.82
   0   5  21    0.27    0.80
   0  -5  22    7.15    0.97
   0  -5  22    5.50    0.91
   0   5  22    7.98    0.98
   0   5  22    7.07    0.92
   0  -5  22    7.95    1.00
   0   5  22    6.54    0.81
   0  -5  23    3.22    0.79
   0   5  23    3.12    0.76
   0   5  23    2.35    0.71
   0  -5  23    2.59    0.75
   0   5  24    0.04    0.58
   0  -5  24    0.28    0.58
   0   5  25    1.07    0.46
   0  -6   0  746.52   17.87
   0  -6   0  736.75   17.65
   0  -6   1  393.89   10.06
   0  -6  -1  432.25   10.22
   0  -6   1  424.18   10.02
   0  -6   1  407.27   10.10
   0  -6   1  433.95   10.23
   0  -6  -1  415.31    9.99
   0  -6  -2   51.18    1.58
   0  -6  -2   47.69    1.32
   0  -6   2   49.29    1.46
   0  -6   2   48.10    1.38
   0  -6   3  202.03    5.36
   0  -6  -3  212.84    5.21
   0  -6  -4   77.00    2.23
   0  -6  -5   23.90    0.98
   0   6   5   22.56    0.75
   0  -6   6  345.94    8.67
   0   6   6  368.72    8.68
   0  -6   6  354.22    8.80
   0  -6   6  357.54    8.67
   0  -6   7    3.97    0.47
   0  -6   7    3.63    0.38
   0   6   7    3.51    0.43
   0  -6   7    3.71    0.38
   0   6   7    3.76    0.39
   0   6   7    3.68    0.39
   0   6   8    3.17    0.38
   0  -6   8    2.95    0.40
   0   6   8    3.21    0.42
   0  -6   8    3.11    0.39
   0   6   8    2.72    0.43
   0  -6   8    3.03    0.40
   0  -6   8    2.86    0.46
   0   6   9  279.07    6.89
   0   6   9  282.16    6.91
   0   6   9  267.86    6.87
   0  -6   9  275.39    6.90
   0   6   9  271.91    6.88
   0  -6   9  289.84    6.93
   0  -6   9  260.11    6.87
   0  -6   9  268.55    6.88
   0  -6  10   46.70    1.58
   0   6  10   47.12    1.58
   0   6  10   46.84    1.56
   0  -6  10   49.35    1.81
   0  -6  10   46.39    1.70
   0  -6  10   45.55    1.57
   0  -6  10   48.79    1.57
   0   6  10   49.25    1.73
   0  -6  10   44.79    1.55
   0   6  10   48.01    1.57
   0   6  10   46.41    1.52
   0   6  11  858.34   20.04
   0  -6  11  806.71   20.13
   0  -6  11  816.98   19.86
   0   6  11  810.77   19.85
   0  -6  11  820.62   20.12
   0  -6  11  827.90   20.01
   0  -6  11  827.99   19.78
   0  -6  11  781.40   19.84
   0   6  11  824.90   19.84
   0   6  11  817.49   19.83
   0  -6  11  803.46   19.84
   0  -6  12  271.31    7.28
   0   6  12  285.50    7.34
   0   6  12  295.35    7.49
   0  -6  12  277.95    7.28
   0  -6  12  279.05    7.57
   0  -6  12  269.39    7.27
   0   6  12  289.13    7.29
   0  -6  12  302.49    7.61
   0   6  12  274.15    7.28
   0   6  12  276.36    7.30
   0  -6  12  282.98    7.30
   0   6  12  284.19    7.29
   0  -6  12  293.31    7.44
   0  -6  13  172.45    4.97
   0   6  13  189.33    5.00
   0  -6  13  191.09    5.30
   0   6  13  170.18    4.90
   0  -6  13  180.39    4.98
   0   6  13  177.44    4.99
   0   6  13  191.59    5.03
   0  -6  13  185.21    5.00
   0   6  13  186.16    4.98
   0   6  13  186.33    5.19
   0  -6  13  180.38    5.27
   0   6  13  186.83    5.13
   0  -6  13  174.83    5.06
   0  -6  14  399.69    9.84
   0   6  14  384.07    9.64
   0  -6  14  367.46    9.79
   0   6  14  376.28    9.52
   0   6  14  373.76    9.47
   0   6  14  376.10    9.48
   0   6  14  362.23    9.44
   0  -6  14  355.59    9.45
   0  -6  14  345.78    9.44
   0   6  14  385.22    9.71
   0  -6  14  353.07    9.47
   0  -6  14  366.22    9.55
   0   6  15  662.84   16.75
   0   6  15  670.93   16.54
   0   6  15  688.13   16.72
   0   6  15  670.50   16.54
   0  -6  15  691.19   16.92
   0  -6  15  637.32   16.56
   0  -6  15  645.54   16.59
   0   6  15  683.57   16.59
   0  -6  15  652.14   16.54
   0  -6  15  662.88   16.87
   0  -6  16  172.99    5.10
   0   6  16  177.30    5.15
   0  -6  16  185.73    5.47
   0  -6  16  192.93    5.49
   0   6  16  179.31    5.08
   0  -6  16  179.15    5.14
   0  -6  16  176.01    5.17
   0   6  16  184.20    5.27
   0   6  16  181.50    5.12
   0  -6  17  556.31   14.05
   0   6  17  549.07   13.55
   0  -6  17  550.26   14.01
   0  -6  17  542.45   13.72
   0   6  17  542.76   13.71
   0   6  17  536.09   13.58
   0   6  17  553.80   13.83
   0  -6  17  496.89   13.58
   0   6  18   37.87    1.63
   0  -6  18   40.37    2.05
   0   6  18   44.26    1.95
   0  -6  18   39.89    2.02
   0  -6  18   36.39    1.69
   0   6  18   41.99    1.85
   0  -6  18   38.64    1.85
   0   6  18   40.06    1.72
   0  -6  19  257.79    7.56
   0  -6  19  298.02    7.88
   0   6  19  305.55    7.98
   0   6  19  278.52    7.56
   0  -6  19  304.34    8.10
   0   6  19  301.64    7.86
   0   6  19  287.43    7.98
   0  -6  19  325.42    8.21
   0  -6  20   31.04    1.72
   0   6  20   29.57    1.60
   0  -6  20   30.63    1.80
   0   6  20   30.04    1.68
   0  -6  20   29.44    1.58
   0   6  20   28.80    1.53
   0   6  21   72.54    2.55
   0  -6  21   70.54    2.55
   0   6  21   72.45    2.52
   0   6  21   75.61    2.68
   0   6  22   69.89    2.33
   0   6  22   68.98    2.48
   0  -6  22   67.91    2.37
   0   6  22   71.73    2.35
   0   6  23   30.61    1.40
   0   6  24   49.25    1.70
   0  -7   0    0.26    0.24
   0  -7   0    0.32    0.44
   0  -7   0    0.16    0.36
   0  -7   1   22.86    0.98
   0  -7   1   19.54    0.83
   0  -7   1   18.43    0.75
   0  -7  -1   20.12    0.81
   0  -7  -1   22.24    0.95
   0  -7  -1   19.56    0.66
   0  -7  -2   13.56    0.63
   0  -7   2   13.31    0.68
   0  -7   2   13.07    0.57
   0  -7  -2   13.61    0.78
   0  -7  -2   13.51    0.50
   0  -7  -3    1.79    0.49
   0  -7  -3    1.36    0.23
   0  -7   3    1.37    0.40
   0  -7  -4  104.16    2.66
   0  -7   4  103.07    2.89
   0  -7  -5   12.95    0.75
   0  -7   6   56.26    1.79
   0  -7  -6   59.38    1.89
   0   7   7   99.57    2.81
   0  -7  -7   99.37    2.89
   0  -7   7  100.56    2.82
   0  -7   8   55.24    1.77
   0  -7  -8   56.18    1.85
   0   7   8   54.36    1.75
   0  -7   9   20.85    1.03
   0  -7   9   22.16    0.98
   0  -7   9   20.78    1.16
   0   7   9   21.68    1.09
   0  -7  -9   20.69    1.00
   0   7   9   21.33    0.91
   0   7   9   20.10    1.05
   0  -7  10    2.60    0.51
   0   7  10    2.65    0.56
   0  -7  10    2.49    0.61
   0   7  10    3.03    0.58
   0   7  10    1.88    0.60
   0  -7  10    2.52    0.46
   0  -7  10    2.55    0.64
   0   7  10    2.59    0.44
   0  -7  11    0.72    0.63
   0  -7  11    0.70    0.67
   0  -7  11    0.77    0.60
   0   7  11    0.64    0.59
   0  -7  11    0.02    0.42
   0   7  11    0.15    0.51
   0  -7  11    0.39    0.52
   0  -7  12   17.25    0.99
   0  -7  12   19.09    1.14
   0  -7  12   18.08    1.21
   0  -7  12   19.66    1.28
   0   7  12   17.57    1.18
   0  -7  12   17.28    0.95
   0   7  12   19.62    1.08
   0   7  13   14.52    1.01
   0  -7  13   14.18    0.96
   0  -7  13   13.60    1.06
   0  -7 -13   13.30    0.87
   0   7  13   14.73    0.95
   0  -7  13   14.84    1.18
   0   7  13   13.74    1.12
   0  -7  13   14.61    1.13
   0  -7  13   13.66    0.91
   0   7  13   14.61    0.92
   0  -7  14   59.43    2.40
   0   7  14   56.11    2.03
   0   7  14   59.92    2.14
   0  -7  14   52.85    2.14
   0  -7  14   57.46    2.35
   0  -7  14   55.24    2.07
   0   7  14   57.36    2.29
   0   7  14   57.52    2.19
   0  -7  15   26.15    1.61
   0  -7  15   22.56    1.31
   0   7  15   26.49    1.44
   0   7  15   22.24    1.31
   0  -7  15   23.52    1.41
   0  -7  15   25.95    1.58
   0   7  16   11.04    1.08
   0   7  16    9.13    0.94
   0  -7  16    9.31    1.00
   0  -7  16   10.65    1.21
   0  -7  16   10.24    1.02
   0  -7  16   10.78    1.18
   0   7  17    8.20    1.06
   0   7  17    8.64    0.93
   0  -7  17    7.39    0.93
   0   7  17    9.51    1.12
   0  -7  17    7.17    1.08
   0  -7  17    7.11    0.92
   0  -7  17    6.98    1.18
   0   7  17    8.11    0.94
   0   7  17    8.46    0.89
   0  -7  18   71.86    2.60
   0   7  18   73.13    2.55
   0   7  18   74.89    2.51
   0   7  18   72.03    2.58
   0  -7  18   68.23    2.54
   0   7  18   77.64    2.72
   0  -7  18   79.94    2.96
   0  -7  19    5.86    1.11
   0  -7  19    4.97    0.83
   0  -7  19    4.06    0.73
   0   7  19    3.94    0.81
   0   7  19    5.03    0.91
   0   7  19    5.58    0.74
   0   7  20   -0.12    0.67
   0  -7  20    0.30    0.66
   0  -7  20   -0.26    0.88
   0   7  20   -0.06    0.55
   0   7  20    0.41    0.70
   0  -7  21    1.35    0.86
   0   7  21    1.65    0.70
   0  -7  22   20.52    1.26
   0   7  22   19.35    1.08
   0   7  22   19.08    1.21
   0   7  23    0.02    0.54
   0   7  24    1.43    0.41
   0  -8   0    8.43    0.56
   0  -8   0    9.97    0.62
   0  -8   0    9.77    0.74
   0  -8  -1  162.32    4.10
   0  -8   1  161.74    4.21
   0  -8   1  165.30    4.32
   0  -8  -1  169.64    4.29
   0  -8  -1  174.19    4.49
   0  -8  -2   17.70    0.93
   0  -8   2   18.03    0.84
   0  -8  -2   18.04    0.61
   0  -8  -2   18.02    0.79
   0  -8  -3  463.28   11.32
   0  -8   3  447.97   11.17
   0  -8   4  307.25    7.76
   0  -8  -4  311.29    7.89
   0  -8  -5   21.83    1.05
   0  -8  -6  177.64    4.80
   0  -8   7  581.00   14.32
   0  -8  -7  597.60   14.30
   0   8   7  579.62   14.16
   0  -8   7  576.38   14.17
   0   8   7  552.93   14.28
   0   8   8    3.85    0.64
   0  -8   8    4.57    0.59
   0  -8   8    4.13    0.69
   0   8   8    3.29    0.49
   0  -8  -8    4.11    0.60
   0   8   8    2.89    0.59
   0  -8   8    4.38    0.73
   0  -8  -9  703.51   17.47
   0   8   9  691.22   17.30
   0   8   9  700.40   17.49
   0   8   9  754.79   17.46
   0   8   9  698.78   17.52
   0  -8   9  716.44   17.66
   0  -8   9  720.77   17.39
   0   8  10   16.85    1.00
   0   8  10   17.87    1.06
   0  -8  10   16.44    0.92
   0   8  10   15.81    0.84
   0  -8  10   17.39    1.15
   0  -8 -10   15.05    0.92
   0   8  10   17.49    1.07
   0  -8  11  188.76    5.23
   0   8  11  181.55    5.01
   0  -8 -11  185.46    5.19
   0  -8  11  190.55    5.48
   0   8  11  190.07    5.30
   0   8  11  205.36    5.27
   0   8  11  196.33    5.37
   0  -8  11  198.08    5.41
   0   8  12   22.63    1.23
   0   8  12   24.04    1.36
   0  -8 -12   21.05    1.13
   0  -8  12   24.94    1.35
   0   8  12   22.29    1.24
   0  -8  12   21.41    1.16
   0  -8  12   21.83    1.41
   0  -8  13    1.90    0.87
   0  -8  13    1.24    0.75
   0  -8  13    0.63    0.58
   0  -8 -13    1.65    0.53
   0   8  13    1.43    0.69
   0   8  13    0.66    0.69
   0  -8  14  299.76    8.23
   0   8  14  314.34    8.15
   0   8  14  295.95    8.04
   0  -8  14  318.68    8.45
   0   8  15  402.39   10.10
   0  -8  15  388.48   10.17
   0  -8  15  416.81   10.47
   0   8  15  386.75   10.04
   0   8  16   41.99    1.83
   0   8  16   43.14    1.88
   0  -8  16   39.56    1.87
   0  -8  16   40.90    2.06
   0   8  16   45.81    2.06
   0   8  17  329.50    8.67
   0  -8  17  306.90    8.76
   0   8  17  362.88    9.05
   0   8  17  330.38    8.71
   0  -8  17  347.93    9.14
   0   8  17  324.91    8.77
   0   8  18   73.61    2.49
   0   8  18   79.92    2.86
   0   8  18   76.76    2.66
   0  -8  18   74.81    2.91
   0   8  19   44.51    1.76
   0  -8  19   42.15    1.81
   0   8  19   46.17    1.91
   0   8  19   51.23    2.12
   0  -8  19   51.79    2.20
   0   8  20   51.01    1.80
   0  -8  20   52.72    2.19
   0   8  20   53.58    2.14
   0   8  20   49.18    1.94
   0  -8  21    9.37    1.00
   0   8  21    9.32    0.89
   0   8  22   25.21    1.14
   0   8  22   25.67    1.17
   0   8  23   -0.01    0.39
   0  -9   0    0.35    0.42
   0  -9   0    0.11    0.33
   0  -9  -1    2.60    0.55
   0  -9  -1    2.21    0.43
   0  -9   1    3.17    0.49
   0  -9   1    2.25    0.34
   0  -9  -2   13.65    0.89
   0  -9   2   15.75    0.82
   0  -9  -3    5.61    0.62
   0   9   3    3.96    0.59
   0  -9   3    5.79    0.58
   0  -9  -4    1.71    0.50
   0   9   4    1.17    0.50
   0  -9   4    2.08    0.51
   0  -9   4    1.20    0.51
   0  -9   5    8.47    0.70
   0   9   5    8.44    0.77
   0  -9  -5    8.66    0.75
   0  -9   5    8.34    0.75
   0  -9   6    4.86    0.67
   0  -9  -6    4.10    0.60
   0  -9   7   15.58    1.04
   0   9   7   17.10    1.05
   0  -9   7   16.71    1.06
   0  -9  -7   17.06    0.97
   0   9   7   15.89    0.90
   0   9   8    0.04    0.53
   0  -9   8    0.26    0.50
   0   9   8    0.11    0.41
   0  -9  -8    0.35    0.49
   0  -9   8    0.66    0.59
   0   9   8    0.15    0.59
   0   9   8    0.22    0.49
   0  -9   8    0.55    0.58
   0   9   9    1.60    0.45
   0  -9  -9    1.74    0.56
   0  -9   9    1.41    0.67
   0   9   9    1.62    0.66
   0   9   9    1.49    0.62
   0   9   9    2.29    0.59
   0  -9   9    1.51    0.69
   0  -9 -10    0.53    0.52
   0   9  10    0.52    0.40
   0  -9  10    0.44    0.69
   0   9  10    0.49    0.64
   0   9  10    0.55    0.59
   0   9  11   31.32    1.54
   0  -9 -11   31.41    1.41
   0  -9  11   31.84    1.65
   0  -9  11   30.08    1.44
   0   9  11   35.36    1.49
   0   9  12    3.53    0.79
   0   9  12    4.41    0.78
   0  -9  12    2.37    0.84
   0  -9  12    3.50    0.85
   0  -9  12    4.12    0.69
   0  -9 -12    3.69    0.62
   0   9  13    6.53    0.85
   0   9  13    7.31    0.87
   0   9  13    6.02    0.81
   0  -9  13    5.98    1.00
   0  -9  13    4.71    0.71
   0  -9  13    6.12    0.97
   0  -9  14   12.46    1.27
   0   9  14   11.76    0.98
   0   9  14    9.77    0.97
   0  -9  14   12.28    1.14
   0  -9  15   39.39    1.92
   0  -9  15   44.03    2.10
   0   9  15   40.61    1.76
   0   9  15   42.79    1.80
   0   9  16    9.78    1.14
   0  -9  16    7.75    0.99
   0   9  16    7.31    0.93
   0   9  16    9.02    0.94
   0  -9  16    8.22    1.18
   0   9  16    7.16    0.82
   0  -9  17   13.42    1.32
   0   9  17   14.20    1.06
   0   9  17   12.67    1.02
   0   9  17   14.23    1.27
   0   9  17   13.94    1.02
   0  -9  17   11.02    1.10
   0   9  18    0.65    0.64
   0   9  18    0.85    0.65
   0   9  18    1.47    0.90
   0  -9  18    1.87    0.76
   0  -9  18    1.70    0.95
   0   9  19   41.72    1.59
   0   9  19   37.90    1.61
   0  -9  19   40.18    1.92
   0   9  19   41.59    1.86
   0  -9  19   35.06    1.62
   0   9  20    2.96    0.59
   0   9  20    3.95    0.86
   0   9  21    0.29    0.57
   0   9  21    0.26    0.68
   0   9  21    0.23    0.48
   0   9  22   11.02    0.73
   0   9  22   10.30    0.84
   0  10   0  143.53    4.05
   0 -10  -1    2.86    0.44
   0  10   1    4.64    0.70
   0  10   1    3.80    0.46
   0  10  -1    4.30    0.65
   0 -10  -2  498.64   11.97
   0 -10   2  468.46   11.81
   0  10   2  486.65   11.61
   0  10   2  453.99   11.85
   0 -10  -2  448.73   11.66
   0  10  -2  482.73   11.81
   0  10   3  371.28    9.88
   0 -10   3  389.64    9.85
   0  10   3  381.12    9.63
   0 -10  -3  402.74    9.93
   0 -10   3  398.46    9.76
   0  10  -3  383.98    9.77
   0 -10   4  968.35   23.17
   0  10   4  917.08   22.93
   0  10   4  947.60   23.19
   0 -10   4  944.80   23.03
   0 -10  -4  987.09   23.23
   0  10   5  597.98   14.86
   0 -10   5  609.54   14.96
   0 -10   5  621.11   15.10
   0  10   5  600.44   15.11
   0 -10  -5  601.02   15.07
   0 -10  -6   19.24    1.12
   0  10   6   18.67    1.00
   0 -10   6   21.83    1.21
   0 -10   7   42.80    1.77
   0  10   7   41.22    1.56
   0 -10  -7   39.78    1.65
   0  10   7   38.35    1.53
   0  10   8  174.19    5.12
   0  10   8  193.35    4.98
   0 -10   8  180.06    5.16
   0 -10  -8  174.69    5.01
   0  10   8  173.15    4.87
   0 -10   8  185.99    5.18
   0 -10  -9   70.09    2.46
   0  10   9   71.22    2.59
   0 -10   9   78.72    2.69
   0  10   9   68.68    2.30
   0 -10   9   76.18    2.67
   0  10   9   80.18    2.49
   0  10  10   43.83    1.76
   0 -10 -10   38.92    1.66
   0 -10  10   46.15    1.94
   0 -10  10   43.85    1.90
   0  10  10   41.04    1.86
   0  10  11   30.54    1.41
   0 -10  11   27.77    1.55
   0 -10 -11   25.63    1.28
   0  10  11   27.46    1.50
   0 -10  11   25.98    1.40
   0 -10  11   26.67    1.56
   0 -10  12  437.99   11.64
   0  10  12  453.41   11.28
   0 -10  12  417.50   11.30
   0  10  12  431.87   11.46
   0  10  13    0.39    0.69
   0  10  13    0.65    0.62
   0 -10  13    0.05    0.60
   0 -10  13    0.15    0.89
   0  10  13    0.46    0.73
   0  10  14 1176.90   26.95
   0 -10  14 1129.50   27.24
   0 -10  14 1112.36   27.11
   0  10  14 1116.71   26.78
   0  10  14 1077.75   26.88
   0 -10  14 1026.65   26.65
   0  10  15   10.50    0.93
   0 -10  15   11.70    1.23
   0 -10  15   11.93    1.20
   0  10  15   14.07    1.19
   0  10  15   11.00    0.99
   0 -10  16    3.14    0.86
   0  10  16    3.86    0.95
   0  10  16    2.78    0.69
   0  10  16    3.05    0.68
   0 -10  16    2.49    0.96
   0 -10  17  180.71    5.40
   0  10  17  197.21    5.50
   0  10  17  196.10    5.28
   0  10  17  180.50    5.17
   0 -10  17  198.81    5.62
   0  10  18  169.73    4.64
   0 -10  18  162.10    4.76
   0  10  18  156.31    4.54
   0 -10  19  300.69    8.27
   0  10  19  315.50    8.19
   0  10  20   50.40    1.92
   0  10  21   26.99    1.19
   0  10  21   28.50    1.28
   0  10  22   15.18    0.73
   0  11   0    0.15    0.57
   0  11  -1    2.49    0.66
   0  11   1    2.48    0.70
   0 -11   1    2.71    0.60
   0  11  -2    9.53    0.82
   0  11   2   10.69    0.95
   0 -11   2   10.54    0.86
   0  11   2   11.44    0.70
   0  11   3    0.02    0.42
   0 -11   3    0.50    0.59
   0  11  -3   -0.09    0.59
   0  11   3    0.16    0.67
   0  11   4    0.58    0.50
   0 -11  -4    0.25    0.53
   0 -11   4    0.16    0.63
   0  11   4    0.11    0.67
   0 -11   5    9.14    0.94
   0  11   5    8.32    0.98
   0  11   5    8.55    0.75
   0 -11  -5    8.83    0.86
   0  11   6    2.61    0.61
   0 -11   6    2.83    0.76
   0  11   6    1.55    0.76
   0 -11  -6    2.54    0.65
   0  11   7   29.24    1.34
   0 -11   7   27.93    1.55
   0 -11  -7   31.63    1.49
   0 -11  -8   61.32    2.27
   0  11   8   60.97    2.15
   0 -11   8   66.17    2.49
   0  11   9    7.74    0.97
   0 -11  -9    6.16    0.73
   0 -11   9    8.12    1.01
   0  11   9    7.17    0.82
   0  11   9    6.32    0.65
   0  11  10   52.96    1.93
   0  11  10   46.06    2.02
   0 -11  10   49.97    2.13
   0 -11 -10   42.43    1.80
   0 -11 -11   26.52    1.31
   0 -11  11   29.18    1.67
   0 -11  11   27.76    1.44
   0  11  11   26.38    1.53
   0  11  11   31.46    1.49
   0 -11  12   23.01    1.51
   0 -11  12   19.15    1.23
   0  11  12   21.06    1.39
   0  11  12   23.71    1.30
   0  11  13    1.24    0.80
   0 -11  13    0.26    0.59
   0  11  13    0.59    0.70
   0 -11  14    3.00    0.60
   0  11  14    3.91    0.84
   0  11  14    4.12    0.90
   0  11  14    4.86    0.82
   0 -11  15    0.31    0.84
   0  11  15   -0.26    0.65
   0  11  15    0.56    0.72
   0  11  15   -0.14    0.67
   0 -11  16    6.10    0.95
   0  11  16    4.64    0.70
   0  11  16    5.36    0.78
   0  11  16    5.78    0.79
   0  11  16    5.38    0.91
   0  11  17    0.71    0.59
   0  11  17    0.83    0.74
   0 -11  17    0.95    0.77
   0 -11  18    6.50    0.83
   0  11  18    7.97    0.91
   0  11  18    7.61    0.75
   0  11  19    3.56    0.56
   0  11  19    4.45    0.74
   0  11  20    2.84    0.60
   0  11  20    3.12    0.62
   0  11  21    0.09    0.39
   0  12   0    5.84    0.85
   0  12   1  166.15    4.83
   0 -12   1  164.50    4.68
   0  12  -1  169.48    4.79
   0 -12   2  108.06    3.31
   0  12   2  103.11    3.39
   0  12  -2  106.86    3.30
   0  12   3  445.59   11.12
   0  12   3  440.03   11.49
   0  12  -3  445.23   11.34
   0 -12   3  456.50   11.44
   0  12   4   44.62    2.01
   0  12   4   50.17    1.74
   0 -12   4   46.86    1.94
   0  12   5  546.47   13.54
   0 -12   5  547.08   13.84
   0  12   5  540.78   13.90
   0 -12   6  722.66   18.00
   0  12   6  738.41   18.05
   0  12   6  704.74   17.68
   0  12   7 1706.65   40.87
   0  12   7 1667.52   40.53
   0 -12  -7 1689.52   40.74
   0  12   7 1648.76   40.55
   0 -12   7 1737.35   40.86
   0 -12  -8  348.69    9.12
   0 -12   8  360.99    9.34
   0  12   8  374.36    9.05
   0 -12   9  280.82    7.29
   0  12   9  261.89    7.20
   0  12   9  261.04    6.94
   0 -12 -10   98.22    3.22
   0  12  10  108.62    3.29
   0 -12  10  107.96    3.56
   0  12  10  103.01    3.48
   0 -12  11  108.71    3.53
   0  12  11   98.22    3.21
   0  12  11  103.10    3.41
   0 -12  11  100.30    3.27
   0 -12  12    0.51    0.65
   0  12  12    0.43    0.65
   0  12  12    0.14    0.70
   0 -12  12   -0.11    0.88
   0  12  12    0.26    0.75
   0  12  13    0.66    0.75
   0  12  13    0.14    0.71
   0  12  13    0.08    0.63
   0 -12  13    0.58    0.58
   0 -12  13    0.28    0.87
   0  12  14    3.83    0.80
   0  12  14    3.33    0.80
   0  12  14    4.21    0.78
   0  12  15  130.38    3.90
   0  12  15  138.19    4.02
   0  12  16   53.65    1.95
   0 -12  16   53.81    2.11
   0  12  16   52.92    2.02
   0  12  17   99.02    2.98
   0  12  17  104.48    3.11
   0 -12  17   97.51    3.14
   0  12  18   12.66    0.88
   0  12  18    9.97    0.73
   0  12  19    2.28    0.56
   0  12  20   12.31    0.70
   0  13   0    0.12    0.75
   0  13  -1   17.58    1.23
   0  13   1   17.81    1.25
   0 -13   2    5.12    0.82
   0  13   2    4.41    0.94
   0  13  -2    4.88    0.83
   0  13  -3   52.21    1.96
   0  13   3   47.81    2.10
   0 -13   3   46.81    1.98
   0  13   4    2.07    0.89
   0 -13   4    2.85    0.76
   0  13   4    2.68    0.58
   0 -13   5    0.51    0.74
   0  13   5   -0.03    0.85
   0  13   5    0.15    0.54
   0 -13   6    2.03    0.82
   0  13   6    2.97    0.98
   0  13   6    1.98    0.58
   0  13   6    2.01    0.62
   0  13   7    1.35    0.92
   0  13   7   -0.12    0.58
   0 -13   7    0.44    0.77
   0  13   8   22.84    1.22
   0 -13   8   20.22    1.44
   0 -13   9    7.12    1.08
   0  13   9    6.09    0.81
   0  13  10    2.05    0.67
   0 -13  10    2.31    0.93
   0  13  10    2.39    0.67
   0  13  10    1.68    0.92
   0 -13  10    1.64    0.75
   0  13  11    2.47    0.68
   0  13  11    3.22    0.72
   0 -13  11    3.68    0.97
   0 -13  11    2.07    0.73
   0  13  11    2.67    0.89
   0 -13  12    0.79    0.59
   0  13  12    1.28    0.80
   0  13  12    0.85    0.65
   0 -13  12    0.51    0.88
   0  13  12    1.07    0.64
   0  13  13    8.25    0.82
   0  13  13    7.78    0.83
   0  13  13    5.43    0.86
   0 -13  13    7.67    1.04
   0 -13  14   20.66    1.35
   0  13  14   17.74    1.09
   0  13  14   18.87    1.14
   0  13  15    0.60    0.58
   0  13  15    0.44    0.59
   0  13  16    5.67    0.67
   0  13  16    6.06    0.71
   0  13  17   12.57    0.77
   0  13  17   11.59    0.80
   0  13  18   -0.08    0.42
   0  14   0  803.84   19.96
   0  14   1    9.26    1.09
   0  14  -1   12.45    1.10
   0  14  -2  716.32   17.25
   0  14   2  696.62   17.40
   0 -14   2  667.83   17.15
   0  14   3   29.81    1.63
   0  14  -3   28.46    1.42
   0 -14   3   29.32    1.48
   0  14   4  155.01    4.71
   0 -14   4  156.89    4.59
   0  14   5   31.30    1.44
   0 -14   5   29.85    1.54
   0  14   5   31.86    1.72
   0  14   6   32.88    1.70
   0 -14   6   30.88    1.64
   0  14   6   28.79    1.31
   0  14   7   31.81    1.70
   0 -14   7   30.62    1.60
   0  14   8  331.14    8.56
   0 -14   8  327.54    8.53
   0 -14   9  324.37    8.48
   0  14   9  307.73    8.13
   0  14  10   18.26    1.06
   0 -14  10   18.39    1.20
   0 -14  10   20.58    1.37
   0  14  10   18.67    1.30
   0  14  11   29.80    1.55
   0 -14  11   31.74    1.59
   0 -14  12   61.29    2.14
   0  14  12   65.25    2.36
   0  14  13    0.65    0.57
   0  14  13    0.68    0.66
   0  14  13    0.76    0.51
   0 -14  13    0.31    0.75
   0  14  14   36.48    1.43
   0  14  14   32.30    1.28
   0  14  14   34.52    1.42
   0 -14  14   36.88    1.61
   0 -14  15   45.61    1.71
   0  14  15   41.21    1.46
   0  14  18    3.86    0.40
   0  15   0   -0.18    0.71
   0  15   1    4.67    0.88
   0  15  -1    6.08    0.86
   0  15   2    1.62    0.84
   0  15  -2    0.39    0.65
   0  15   3    1.05    0.83
   0 -15   4    0.39    0.63
   0  15   4    0.71    0.86
   0  15   5   31.79    1.63
   0 -15   5   30.03    1.49
   0 -15   6   30.91    1.55
   0  15   6   33.53    1.68
   0  15   7    4.90    0.96
   0 -15   7    5.48    0.85
   0 -15   8    2.21    0.76
   0  15   8    3.27    0.88
   0 -15   9    0.65    0.75
   0 -15   9    1.09    0.69
   0 -15  10    1.01    0.71
   0 -15  10    3.21    0.66
   0  15  11    0.40    0.66
   0 -15  11    0.16    0.70
   0 -15  11    0.54    0.50
   0  15  11    1.07    0.53
   0 -15  12    2.88    0.75
   0  15  12    3.06    0.55
   0  15  12    2.91    0.68
   0  15  13    7.27    0.74
   0  15  13    9.00    0.70
   0  15  14    1.95    0.48
   0  16   0   79.31    2.63
   0  16  -1    1.44    0.64
   0  16   1    0.92    0.70
   0  16  -2   60.34    2.07
   0  16   2   62.99    2.29
   0  16   3   15.32    1.15
   0  16   4    0.64    0.71
   0  16   5  297.84    7.92
   0  16   6   70.39    2.51
   0  16   7   11.90    1.01
   0 -16   7   13.13    0.99
   0  16   8   51.12    1.96
   0 -16   8   47.61    1.81
   0  16   8   47.72    1.68
   0 -16   9  114.96    3.46
   0  16   9  121.70    3.40
   0  16  10   17.67    0.90
   0 -16  10   16.42    0.90
   0  16  11   17.50    0.98
   0  16  11   16.38    0.86
   0  16  12   52.88    1.76
   0  16  13    0.49    0.40
   0  17   0    0.42    0.52
   0  17  -1    3.19    0.54
   0  17   1    2.67    0.62
   0  17   2    0.02    0.58
   0  17   3    1.04    0.60
   0  17   4    0.76    0.64
   0  17   5    0.65    0.64
   0  17   6    5.72    0.76
   0 -17   6    5.98    0.70
   0  17   7    1.04    0.60
   0 -17   7    0.93    0.54
   0  17   8    3.80    0.66
   0 -17   8    3.59    0.55
   0 -17   9    8.31    0.59
   0  17   9   10.90    0.78
   0  17  11    1.37    0.40
   0  18   1    1.73    0.38
   0  18   2   24.10    0.97
   0  18   3    8.13    0.61
   0 -18   4    6.34    0.62
   0  18   4    6.06    0.57
   0 -18   5    4.31    0.54
   0  18   5    4.65    0.54
   0  18   6   50.00    1.53
   0 -18   6   41.59    1.47
   0 -18   7   70.56    2.08
   0  18   7   80.18    2.18
   0  18   8   93.81    2.58
   0 -19   0   -0.02    0.30
   0 -19   1    0.13    0.28
   0 -19  -1    0.24    0.28
  -1   0  26    0.22    0.58
  -1   0  25    9.22    0.98
  -1   0  25    9.16    0.93
  -1   0  24    0.15    0.82
  -1   0  24   -0.46    0.55
  -1   0  24   -0.03    0.79
  -1   0  23    0.79    0.91
  -1   0  23    0.62    0.88
  -1   0  23    1.75    0.68
  -1   0  22   -0.04    0.98
  -1   0  22    0.24    0.68
  -1   0  22   -0.44    0.95
  -1   0  21    7.44    1.14
  -1   0  21    4.79    0.73
  -1   0  21    5.29    0.87
  -1   0  21    4.56    0.94
  -1   0  21    5.03    1.08
  -1   0  20    0.32    0.65
  -1   0  20    0.49    0.67
  -1   0  20    0.71    0.75
  -1   0  20    0.34    0.94
  -1   0  20    0.03    0.80
  -1   0  19   58.43    2.38
  -1   0  19   57.86    2.25
  -1   0  19   56.72    2.33
  -1   0  19   62.67    2.42
  -1   0  19   58.75    2.32
  -1   0  19   62.59    2.51
  -1   0  18    0.86    0.72
  -1   0  18    1.11    0.78
  -1   0  18    0.55    0.90
  -1   0  18    1.49    0.73
  -1   0  18    1.39    0.81
  -1   0  17  743.52   18.61
  -1   0  17  763.48   18.83
  -1   0  17  719.66   18.56
  -1   0  17  769.63   18.64
  -1   0  17  780.69   18.75
  -1   0  17  728.12   18.60
  -1   0  16    5.70    0.88
  -1   0  16    4.83    0.90
  -1   0  16    4.83    0.81
  -1   0  16    4.71    0.82
  -1   0  16    5.70    0.98
  -1   0  16    6.91    1.03
  -1   0  16    5.78    0.88
  -1   0  15  419.98   10.36
  -1   0  15  409.71   10.54
  -1   0  15  393.54   10.39
  -1   0  15  422.63   10.48
  -1   0  15  401.11   10.42
  -1   0  15  384.71   10.37
  -1   0  15  419.38   10.36
  -1   0  14    0.05    0.61
  -1   0  14    0.18    0.36
  -1   0  14    0.91    0.63
  -1   0  14    0.27    0.53
  -1   0  14   -0.16    0.62
  -1   0  14    0.52    0.55
  -1   0  14    0.40    0.55
  -1   0  13    1.59    0.54
  -1   0  13    2.17    0.59
  -1   0  13    2.03    0.37
  -1   0  13    1.72    0.50
  -1   0  12    0.35    0.31
  -1   0  12    0.25    0.52
  -1   0  12    0.23    0.45
  -1   0  12    0.67    0.45
  -1   0  11  316.15    7.96
  -1   0  11  317.86    7.96
  -1   0  11  322.91    8.02
  -1   0  10    2.34    0.55
  -1   0  10    2.85    0.54
  -1   0  10    2.36    0.46
  -1   0  10    3.49    0.50
  -1   0   9   37.77    1.25
  -1   0   9   38.41    1.23
  -1   0   9   38.10    1.23
  -1   0   9   35.81    1.26
  -1   0   8    2.66    0.47
  -1   0   8    1.66    0.42
  -1   0   7 2030.69   48.18
  -1   0   6    2.83    0.37
  -1   0   5   10.34    0.50
  -1   0   4    1.90    0.27
  -1   0   3  595.87   14.17
  -1   0   2    0.10    0.14
   1   0   1   83.04    2.02
   1   0   1   86.15    2.06
   1   0   2    0.43    0.20
   1   0   3 1527.95   36.21
   1   0   4    0.08    0.30
   1   0   5  926.55   22.08
   1   0   6   16.15    1.13
   1   0   7  875.49   21.52
   1   0   7  922.79   21.52
   1   0   8    0.43    0.40
   1   0   8    0.23    0.34
   1   0   8    0.34    0.40
   1   0   9  558.58   13.19
   1   0   9  537.05   13.20
   1   0   9  531.56   13.20
   1   0  10    7.34    0.66
   1   0  10    4.93    0.60
   1   0  10    6.26    0.69
   1   0  11  103.75    2.83
   1   0  11  107.04    3.02
   1   0  11  101.82    2.83
   1   0  11  100.02    2.95
   1   0  12   -0.13    0.49
   1   0  12    0.20    0.38
   1   0  12    0.21    0.48
   1   0  12    0.18    0.50
   1   0  13   86.65    2.63
   1   0  13   78.41    2.38
   1   0  13   86.23    2.67
   1   0  13   80.88    2.61
   1   0  13   83.45    2.59
   1   0  13   86.62    2.65
   1   0  14    7.07    0.80
   1   0  14    4.97    0.81
   1   0  14   11.28    1.00
   1   0  14    5.96    0.79
   1   0  14    8.39    1.17
   1   0  14   11.08    1.05
   1   0  14    7.23    0.96
   1   0  14    7.16    0.93
   1   0  14    8.15    0.82
   1   0  15  926.38   24.00
   1   0  15 1046.49   24.19
   1   0  15 1062.86   24.24
   1   0  15  953.16   24.07
   1   0  15  971.32   24.11
   1   0  15  947.84   24.03
   1   0  15 1023.74   24.16
   1   0  15  985.87   24.11
   1   0  16   10.10    1.06
   1   0  16   12.60    1.20
   1   0  16   15.87    1.30
   1   0  16   14.71    1.41
   1   0  16   13.70    1.17
   1   0  16   23.43    1.63
   1   0  16   19.14    1.32
   1   0  17  249.29    6.80
   1   0  17  233.98    6.73
   1   0  17  248.85    6.75
   1   0  17  238.12    6.59
   1   0  17  248.68    6.78
   1   0  17  236.30    6.64
   1   0  18    0.99    0.91
   1   0  18    1.07    0.70
   1   0  18    1.54    0.84
   1   0  18    0.74    0.70
   1   0  18    0.85    0.88
   1   0  19   23.60    1.40
   1   0  19   25.68    1.61
   1   0  19   22.69    1.32
   1   0  20    0.13    0.70
   1   0  20    0.06    0.64
   1   0  20   -0.11    0.88
   1   0  21   33.62    1.76
   1   0  21   29.52    1.50
   1   0  22   -0.13    0.90
   1   0  22   -0.57    0.60
   1   0  23    0.33    0.85
   1   0  24   -0.08    0.70
   1   0  24   -0.23    0.77
   1   0  25   36.06    1.51
   1   0  25   37.95    1.51
   1   0  26    0.30    0.38
  -1   1  26   10.55    0.84
  -1   1  25   33.97    1.53
  -1   1  25   33.66    1.51
  -1  -1  24    1.12    0.63
  -1   1  24    1.87    0.81
  -1   1  24    0.53    0.80
  -1   1  23   12.25    1.17
  -1   1  23   11.34    1.19
  -1  -1  23   10.26    0.97
  -1   1  23    9.32    0.85
  -1   1  22    2.86    0.95
  -1  -1  22    2.93    0.79
  -1   1  22    1.79    0.68
  -1   1  22    2.82    1.01
  -1   1  21   26.96    1.44
  -1  -1  21   30.27    1.62
  -1   1  21   26.67    1.46
  -1   1  21   33.65    1.71
  -1   1  21   32.74    1.80
  -1   1  20   18.80    1.32
  -1  -1  20   17.47    1.31
  -1   1  20   16.50    1.37
  -1   1  20   16.68    1.19
  -1   1  20   17.44    1.21
  -1   1  20   16.41    1.32
  -1   1  20   17.48    1.28
  -1   1  19    0.11    0.93
  -1  -1  19    0.78    0.67
  -1   1  19    1.91    0.69
  -1   1  19    0.96    0.79
  -1   1  19    0.71    0.72
  -1   1  19    0.69    0.73
  -1  -1  19    0.44    0.75
  -1   1  19    0.57    0.76
  -1   1  18   90.00    2.95
  -1   1  18   78.85    2.92
  -1   1  18   83.60    3.07
  -1  -1  18   84.75    2.83
  -1  -1  18   85.32    2.97
  -1   1  18   87.74    2.94
  -1  -1  18   73.81    2.79
  -1   1  18   85.85    3.05
  -1   1  18   83.47    2.89
  -1   1  17   15.79    1.30
  -1   1  17   15.67    1.08
  -1   1  17   17.04    1.14
  -1   1  17   13.88    1.13
  -1  -1  17   11.64    1.03
  -1   1  17   15.32    1.26
  -1  -1  17   13.68    1.04
  -1   1  17   15.69    1.16
  -1   1  16    3.61    0.77
  -1   1  16    4.19    0.71
  -1  -1  16    4.11    0.72
  -1   1  16    4.22    0.79
  -1  -1  16    2.76    0.71
  -1   1  16    4.47    0.88
  -1   1  16    3.01    0.52
  -1   1  16    4.36    0.82
  -1   1  16    3.54    0.69
  -1   1  15   41.79    1.48
  -1   1  15   44.50    1.72
  -1   1  15   44.75    1.72
  -1  -1  15   41.34    1.69
  -1   1  15   45.57    1.87
  -1   1  15   44.54    1.79
  -1  -1  15   39.47    1.68
  -1   1  15   42.19    1.77
  -1   1  15   42.94    1.76
  -1   1  14   37.15    1.58
  -1   1  14   39.72    1.53
  -1   1  14   38.68    1.35
  -1   1  14   40.88    1.63
  -1   1  14   37.46    1.65
  -1   1  14   41.03    1.53
  -1   1  14   36.46    1.60
  -1   1  13    3.15    0.63
  -1   1  13    2.21    0.56
  -1   1  13    2.71    0.43
  -1   1  13    2.40    0.61
  -1   1  13    2.96    0.60
  -1   1  13    2.50    0.55
  -1   1  12   93.92    2.62
  -1   1  12   91.74    2.68
  -1   1  12   90.14    2.61
  -1   1  11    5.77    0.60
  -1   1  11    5.22    0.54
  -1   1  11    5.39    0.54
  -1   1  10  136.87    3.66
  -1   1  10  135.40    3.63
  -1   1  10  140.21    3.64
  -1   1  10  138.96    3.69
  -1   1   9    0.72    0.36
  -1   1   9    0.45    0.35
  -1   1   9    0.44    0.37
  -1   1   9    0.61    0.40
  -1   1   8  432.15   10.86
  -1   1   8  460.13   10.84
  -1   1   7  222.76    5.47
  -1   1   7  219.33    5.49
  -1   1   6  645.61   15.13
  -1   1   6  617.37   15.14
  -1   1   5  515.39   12.34
  -1   1   4   81.53    2.02
  -1   1   4   76.62    2.03
  -1   1   3    6.26    0.30
  -1   1   3    6.05    0.29
  -1   1   3    5.37    0.19
  -1   1   2  129.02    3.13
   1  -1  -1    9.04    0.30
   1  -1   0  124.78    3.05
   1  -1   0  126.08    3.04
   1   1   1   15.44    0.47
  -1  -1  -1   16.14    0.43
   1  -1   1   15.23    0.46
   1   1   2   43.57    1.10
   1   1   2   43.31    1.15
   1   1   3    1.80    0.28
   1   1   3    1.91    0.28
   1   1   3    1.90    0.21
   1   1   3    2.23    0.23
   1   1   4   16.58    0.63
   1   1   4   17.60    0.61
   1   1   4   18.20    0.66
   1   1   5  644.49   15.42
   1   1   6   25.46    0.93
   1   1   6   26.85    0.89
   1   1   7  532.82   13.07
   1   1   7  549.27   13.06
   1   1   8   61.07    1.70
   1   1   8   57.86    1.71
   1   1   9   48.21    1.51
   1   1   9   50.43    1.50
   1   1   9   42.73    1.39
   1   1   9   45.41    1.49
   1   1  10  262.19    6.56
   1   1  10  248.03    6.54
   1   1  10  267.18    6.66
   1   1  10  277.90    6.66
   1   1  10  263.56    6.66
   1   1  11    1.10    0.42
   1   1  11    1.07    0.40
   1   1  11    2.31    0.56
   1   1  11    1.29    0.52
   1   1  11    1.53    0.57
   1   1  12  197.24    5.11
   1   1  12  200.17    5.15
   1   1  12  183.92    4.94
   1   1  12  193.99    5.14
   1   1  12  187.09    4.96
   1   1  13    0.89    0.46
   1   1  13    1.77    0.59
   1   1  13    1.45    0.57
   1   1  13    1.20    0.52
   1   1  13    1.07    0.55
   1  -1  13    1.20    0.62
   1   1  13    2.13    0.61
   1   1  13    1.15    0.45
   1   1  13    1.00    0.61
   1   1  13    1.94    0.62
   1   1  14   23.90    1.20
   1  -1  14   21.91    1.09
   1  -1  14   21.82    1.33
   1   1  14   25.68    1.30
   1  -1  14   24.13    1.14
   1   1  14   24.13    1.24
   1  -1  14   23.70    1.23
   1   1  14   21.24    1.12
   1   1  14   22.11    1.03
   1   1  14   24.63    1.29
   1  -1  14   22.78    1.06
   1   1  14   25.64    1.26
   1   1  14   23.33    1.22
   1   1  15   18.19    1.13
   1  -1  15   14.91    1.07
   1  -1  15   14.25    0.95
   1   1  15   18.52    1.16
   1  -1  15   16.05    1.03
   1   1  15   15.81    1.13
   1   1  15   17.04    1.14
   1   1  15   15.50    1.12
   1   1  15   18.07    1.06
   1  -1  15   13.81    1.16
   1   1  15   15.87    0.87
   1   1  15   16.39    1.12
   1   1  15   15.64    1.05
   1  -1  16  114.00    3.65
   1   1  16  112.64    3.54
   1  -1  16  110.99    3.77
   1   1  16  127.06    3.72
   1   1  16  110.83    3.63
   1  -1  16  114.16    3.53
   1   1  16  123.79    3.69
   1   1  16  126.26    3.75
   1   1  16  113.17    3.59
   1   1  16  123.59    3.75
   1   1  17   18.54    1.16
   1   1  17   20.16    1.37
   1   1  17   19.34    1.31
   1   1  17   17.04    1.22
   1   1  17   20.22    1.31
   1   1  17   17.88    1.16
   1   1  17   19.74    1.33
   1  -1  17   16.59    1.31
   1  -1  17   17.29    1.26
   1  -1  17   16.10    1.11
   1   1  18   22.09    1.31
   1  -1  18   22.40    1.28
   1   1  18   24.18    1.29
   1   1  18   26.03    1.52
   1  -1  18   23.82    1.41
   1   1  18   25.52    1.52
   1   1  18   26.95    1.46
   1   1  18   26.11    1.55
   1   1  19   17.98    1.19
   1   1  19   20.61    1.32
   1   1  19   20.16    1.46
   1  -1  19   19.00    1.29
   1   1  20    7.46    0.86
   1   1  20    6.87    0.89
   1   1  20    7.36    1.16
   1  -1  20    7.35    0.98
   1   1  21    4.68    0.77
   1   1  21    4.73    1.02
   1  -1  21    5.51    1.05
   1   1  21    3.80    0.71
   1  -1  21    4.07    0.84
   1  -1  22    2.97    0.73
   1  -1  22    2.85    0.95
   1   1  22    2.78    0.89
   1   1  23   73.90    2.61
   1  -1  23   66.42    2.34
   1  -1  23   75.10    2.66
   1  -1  24    7.72    0.89
   1   1  24    5.76    0.91
   1  -1  25    4.47    0.65
   1   1  25    4.88    0.74
  -1   2  26    0.29    0.56
  -1  -2  25    8.77    0.90
  -1   2  25    8.35    0.89
  -1  -2  25    8.53    0.93
  -1  -2  25    7.00    0.71
  -1   2  25    9.16    0.92
  -1   2  24    2.45    0.79
  -1   2  24    1.33    0.83
  -1  -2  24    1.93    0.85
  -1  -2  24    1.67    0.85
  -1  -2  24    1.47    0.65
  -1  -2  23   30.00    1.54
  -1   2  23   34.09    1.74
  -1  -2  23   31.67    1.72
  -1  -2  23   30.19    1.69
  -1   2  23   31.46    1.70
  -1   2  22    1.94    0.98
  -1   2  22    1.56    0.70
  -1  -2  22    1.67    1.01
  -1  -2  22    0.65    0.86
  -1  -2  22    0.69    0.75
  -1   2  22    1.10    0.60
  -1   2  22    1.03    0.91
  -1  -2  21   24.29    1.63
  -1   2  21   25.72    1.53
  -1   2  21   24.99    1.60
  -1   2  21   26.33    1.43
  -1   2  21   25.55    1.53
  -1  -2  21   25.59    1.53
  -1   2  21   25.23    1.33
  -1  -2  21   24.46    1.51
  -1  -2  20   47.44    2.18
  -1   2  20   59.24    2.38
  -1   2  20   53.08    2.26
  -1   2  20   57.52    2.25
  -1  -2  20   52.00    2.33
  -1   2  20   52.84    2.06
  -1   2  20   53.72    2.17
  -1  -2  20   51.59    2.21
  -1  -2  20   50.40    2.22
  -1   2  20   51.67    2.22
  -1   2  19   17.51    1.24
  -1   2  19   16.92    1.15
  -1   2  19   18.26    1.29
  -1   2  19   18.24    1.40
  -1  -2  19   16.12    1.37
  -1   2  19   18.12    1.44
  -1  -2  19   16.27    1.24
  -1   2  19   16.05    1.30
  -1  -2  19   16.69    1.26
  -1   2  19   17.40    1.28
  -1  -2  19   15.61    1.29
  -1  -2  18    3.65    0.96
  -1   2  18    4.42    0.97
  -1   2  18    3.97    1.00
  -1  -2  18    3.62    0.80
  -1   2  18    4.13    0.88
  -1   2  18    4.84    0.91
  -1  -2  18    4.68    0.93
  -1  -2  18    3.78    0.82
  -1   2  18    4.65    0.86
  -1   2  18    3.66    0.89
  -1   2  17  111.18    3.57
  -1   2  17  106.65    3.19
  -1   2  17  111.69    3.60
  -1  -2  17  114.90    3.50
  -1  -2  17  103.39    3.36
  -1  -2  17  115.05    3.60
  -1  -2  17  110.29    3.48
  -1   2  17  116.96    3.52
  -1   2  17  112.78    3.49
  -1   2  17  111.09    3.65
  -1  -2  17  103.48    3.54
  -1  -2  16   88.99    3.01
  -1  -2  16   90.12    3.05
  -1  -2  16   87.47    2.92
  -1   2  16   91.07    3.07
  -1   2  16   92.04    2.75
  -1   2  16   92.70    2.95
  -1   2  16   95.89    2.98
  -1  -2  16   94.20    3.00
  -1   2  16   94.67    3.14
  -1  -2  16   91.27    2.97
  -1   2  16   98.81    3.11
  -1  -2  16   87.03    2.90
  -1  -2  15  125.84    3.66
  -1   2  15  119.10    3.39
  -1   2  15  132.20    3.68
  -1  -2  15  120.74    3.73
  -1   2  15  130.23    3.75
  -1  -2  15  118.10    3.61
  -1  -2  15  124.62    3.65
  -1   2  15  126.66    3.74
  -1   2  15  120.90    3.44
  -1   2  15  126.74    3.82
  -1  -2  15  120.63    3.72
  -1   2  15  123.20    3.76
  -1  -2  15  118.27    3.61
  -1   2  15  124.70    3.65
  -1  -2  14  151.17    4.22
  -1   2  14  159.99    4.24
  -1  -2  14  152.05    4.23
  -1   2  14  149.86    4.30
  -1   2  14  153.44    4.35
  -1  -2  14  144.88    4.28
  -1   2  14  151.12    4.07
  -1   2  14  156.07    4.24
  -1   2  14  150.79    4.37
  -1  -2  14  146.84    4.31
  -1   2  14  140.56    4.26
  -1   2  14  156.81    4.34
  -1  -2  13   61.77    2.08
  -1   2  13   68.55    2.19
  -1  -2  13   58.55    2.24
  -1   2  13   70.34    2.21
  -1   2  13   64.47    2.09
  -1  -2  13   65.85    2.10
  -1   2  13   67.75    2.12
  -1   2  13   68.82    2.24
  -1  -2  13   62.67    2.14
  -1  -2  13   62.63    2.15
  -1   2  13   65.28    1.98
  -1   2  13   62.08    2.16
  -1  -2  12   27.49    1.16
  -1  -2  12   28.31    1.16
  -1   2  12   30.00    1.26
  -1  -2  12   27.53    1.23
  -1   2  12   31.52    1.18
  -1   2  12   30.45    1.18
  -1   2  11    0.92    0.49
  -1   2  11    1.25    0.42
  -1  -2  11    1.43    0.44
  -1  -2  11    0.83    0.47
  -1  -2  11    1.10    0.43
  -1   2  11    1.43    0.44
  -1   2  10   25.00    1.01
  -1  -2  10   22.54    1.00
  -1  -2  10   24.32    0.95
  -1   2  10   25.79    0.97
  -1  -2  10   23.21    0.94
  -1   2  10   24.97    0.97
  -1  -2   9   11.18    0.67
  -1   2   9   11.92    0.63
  -1  -2   9   11.69    0.62
  -1   2   9   12.39    0.65
  -1  -2   9   11.69    0.63
  -1  -2   9   12.26    0.65
  -1   2   9   11.40    0.70
  -1   2   9   11.49    0.64
  -1  -2   8  278.16    6.84
  -1  -2   8  264.08    6.87
  -1   2   8  275.46    6.88
  -1   2   8  291.08    6.85
  -1   2   7  140.97    3.48
  -1  -2   7  136.09    3.48
  -1   2   7  136.85    3.51
  -1  -2   7  132.58    3.50
  -1   2   6  192.12    4.75
  -1   2   6  189.86    4.64
  -1  -2   6  188.09    4.71
  -1  -2   6  188.28    4.74
  -1   2   6  197.03    4.72
  -1   2   5  111.15    2.68
  -1  -2   5  103.45    2.67
  -1   2   5  110.43    2.70
  -1   2   5  103.04    2.60
  -1  -2   5  102.22    2.69
  -1  -2   4  127.32    3.22
  -1   2   4  129.53    3.20
  -1  -2   4  125.06    3.20
  -1   2   4  137.67    3.23
  -1  -2   3  113.84    2.87
  -1   2   3  123.87    2.90
   1  -2  -3  114.92    2.84
  -1   2   3  118.56    2.87
  -1  -2   3  117.65    2.90
   1  -2  -2  522.87   12.06
  -1   2   2  503.49   12.06
  -1  -2   2  497.14   12.06
  -1  -2   1   26.40    0.74
  -1   2   1   25.62    0.73
   1  -2   0 2858.21   68.26
  -1  -2   0 2912.75   68.26
   1  -2   1   29.37    0.85
  -1  -2  -1   30.10    0.81
   1   2   1   28.85    0.76
   1  -2   1   31.02    0.84
   1  -2   2    5.81    0.35
   1   2   2    6.27    0.32
   1   2   2    5.82    0.26
   1  -2   2    6.06    0.32
   1  -2   3  182.10    4.56
   1   2   3  187.40    4.57
   1   2   3  201.62    4.60
   1  -2   3  199.54    4.62
   1   2   3  189.25    4.62
  -1  -2  -3  185.31    4.47
   1  -2   3  185.08    4.58
   1   2   4  128.47    3.16
   1   2   4  123.23    3.09
   1  -2   4  125.67    3.12
   1   2   4  128.70    3.13
   1   2   4  126.03    3.14
   1  -2   4  120.51    3.13
   1  -2   5  745.14   18.72
   1   2   5  833.37   18.73
   1   2   5  787.80   18.74
   1  -2   5  787.23   18.72
   1   2   5  781.58   18.66
   1   2   5  775.94   18.73
   1   2   6  420.40    9.84
   1   2   6  397.76    9.83
   1   2   6  420.97    9.83
   1  -2   6  382.57    9.82
   1  -2   6  408.53    9.82
   1   2   7   44.33    1.33
   1  -2   7   42.62    1.33
   1   2   7   42.85    1.34
   1  -2   7   42.20    1.33
   1   2   8  278.19    6.96
   1  -2   8  276.88    6.98
   1   2   8  283.25    7.01
   1   2   8  289.53    7.02
   1   2   8  296.58    7.00
   1  -2   8  280.05    7.01
   1  -2   8  270.97    7.00
   1   2   9    4.01    0.49
   1  -2   9    1.87    0.43
   1   2   9    2.20    0.46
   1   2   9    2.51    0.42
   1  -2   9    2.26    0.43
   1  -2   9    3.45    0.47
   1   2   9    2.40    0.47
   1   2  10    0.01    0.42
   1  -2  10    0.12    0.42
   1  -2  10    0.13    0.43
   1   2  10    0.22    0.43
   1   2  10    0.03    0.43
   1   2  10    0.12    0.36
   1  -2  10    0.21    0.42
   1  -2  11  116.79    3.40
   1   2  11  125.61    3.40
   1   2  11  128.32    3.45
   1  -2  11  116.00    3.41
   1   2  11  119.82    3.33
   1   2  11  127.14    3.44
   1  -2  11  122.22    3.39
   1   2  12  119.29    3.33
   1   2  12  112.07    3.18
   1  -2  12  113.66    3.30
   1   2  12  112.40    3.18
   1   2  12  115.85    3.29
   1  -2  12  115.00    3.32
   1   2  12  114.17    3.39
   1   2  12  116.98    3.32
   1  -2  12  111.32    3.27
   1   2  13  141.80    3.94
   1  -2  13  131.47    3.95
   1   2  13  127.75    3.77
   1  -2  13  134.21    3.94
   1   2  13  134.80    3.83
   1   2  13  138.90    3.91
   1  -2  13  138.58    3.86
   1  -2  13  133.04    3.89
   1   2  13  144.26    3.89
   1   2  13  131.27    3.83
   1   2  13  135.80    3.73
   1  -2  13  127.19    3.84
   1  -2  13  135.13    3.88
   1   2  13  138.25    3.98
   1   2  13  137.60    3.88
   1  -2  13  128.96    3.81
   1   2  13  136.53    3.72
   1   2  14  312.49    7.75
   1   2  14  318.33    7.71
   1  -2  14  293.33    7.75
   1   2  14  294.76    7.46
   1   2  14  281.20    7.56
   1  -2  14  265.77    7.45
   1  -2  14  297.71    7.71
   1   2  14  310.87    7.73
   1  -2  14  294.38    7.67
   1   2  14  308.34    7.81
   1  -2  14  286.45    7.63
   1  -2  14  293.72    7.71
   1   2  14  299.26    7.67
   1  -2  14  290.79    7.80
   1   2  14  285.24    7.64
   1   2  14  295.58    7.49
   1   2  14  294.53    7.65
   1  -2  14  277.92    7.63
   1  -2  14  276.26    7.39
   1   2  15  164.37    4.78
   1   2  15  168.85    4.71
   1  -2  15  161.21    4.63
   1  -2  15  155.09    4.76
   1   2  15  149.15    4.58
   1   2  15  170.27    4.71
   1  -2  15  156.31    4.61
   1   2  15  174.97    4.70
   1  -2  15  158.35    4.71
   1   2  15  152.72    4.47
   1  -2  15  159.00    4.67
   1  -2  15  164.67    4.68
   1   2  15  156.94    4.39
   1   2  15  164.77    4.64
   1   2  16    3.81    0.86
   1   2  16    1.99    0.60
   1  -2  16    2.39    0.75
   1   2  16    2.65    0.64
   1   2  16    3.23    0.93
   1   2  16    2.37    0.82
   1  -2  16    2.65    0.86
   1   2  16    3.31    0.86
   1  -2  16    2.43    0.76
   1   2  16    4.57    0.92
   1  -2  16    2.83    0.82
   1  -2  16    2.96    0.86
   1   2  16    2.42    0.75
   1  -2  16    2.27    0.89
   1   2  16    4.25    0.92
   1   2  17   70.46    2.58
   1   2  17   70.34    2.69
   1  -2  17   68.50    2.56
   1   2  17   68.60    2.56
   1   2  17   69.24    2.56
   1   2  17   63.79    2.33
   1   2  17   63.36    2.50
   1  -2  17   67.49    2.59
   1   2  17   69.33    2.56
   1  -2  17   71.54    2.59
   1  -2  17   66.02    2.55
   1   2  18  118.93    3.72
   1  -2  18  112.33    3.74
   1   2  18  115.26    3.58
   1   2  18  117.07    3.77
   1  -2  18  111.19    3.74
   1  -2  18  115.37    3.79
   1   2  18  125.85    3.93
   1   2  18  115.27    3.74
   1  -2  18  113.00    3.74
   1   2  18  104.23    3.46
   1   2  18  122.63    3.79
   1   2  19    2.24    0.71
   1   2  19    2.88    0.95
   1   2  19    2.10    1.04
   1   2  19    1.82    0.67
   1  -2  19    2.62    0.91
   1   2  19    2.32    0.79
   1  -2  19    1.56    0.96
   1  -2  19    2.41    0.99
   1   2  20   36.07    1.86
   1   2  20   32.66    1.50
   1  -2  20   34.64    1.84
   1  -2  20   33.80    1.76
   1   2  20   33.21    1.50
   1   2  20   34.52    1.72
   1  -2  20   37.20    1.94
   1   2  20   35.04    1.90
   1  -2  21    9.42    1.21
   1   2  21    8.26    1.13
   1  -2  21    9.26    1.04
   1  -2  21   10.58    1.15
   1   2  21    9.17    0.99
   1   2  22    1.05    0.86
   1  -2  22    0.98    0.73
   1  -2  22    0.42    0.84
   1  -2  22    0.23    0.87
   1  -2  23   30.48    1.57
   1   2  23   31.69    1.59
   1  -2  23   28.97    1.53
   1  -2  23   27.46    1.38
   1   2  23   29.45    1.56
   1   2  24    0.52    0.72
   1  -2  24    1.59    0.70
   1  -2  24    1.18    0.72
   1   2  24    2.15    0.76
   1  -2  25    7.16    0.73
   1   2  25    8.61    0.79
   1   2  25    7.88    0.77
   1  -2  25    8.10    0.79
   1   2  26   30.06    1.09
  -1   3  26    8.44    0.69
  -1  -3  25    0.49    0.54
  -1   3  25    1.48    0.67
  -1  -3  24    2.75    0.73
  -1   3  24    4.28    0.84
  -1  -3  24    3.70    0.88
  -1   3  24    3.46    0.84
  -1  -3  24    3.00    0.82
  -1  -3  23   14.81    1.24
  -1  -3  23   13.08    1.10
  -1  -3  23   13.96    1.25
  -1   3  23   13.48    1.18
  -1   3  23   16.05    1.26
  -1   3  22   64.83    2.48
  -1  -3  22   66.22    2.65
  -1   3  22   68.94    2.63
  -1  -3  22   62.42    2.50
  -1   3  22   65.27    2.35
  -1  -3  22   66.03    2.58
  -1   3  21    3.06    1.00
  -1   3  21    1.35    0.75
  -1  -3  21    2.98    0.83
  -1  -3  21    2.33    0.97
  -1   3  21    1.74    0.89
  -1  -3  21    1.98    1.00
  -1   3  21    2.00    0.81
  -1  -3  21    1.58    0.86
  -1   3  21    1.41    0.60
  -1  -3  20   13.08    1.18
  -1  -3  20   11.53    1.15
  -1   3  20   14.03    1.31
  -1  -3  20   11.22    1.32
  -1   3  20   12.27    1.12
  -1  -3  20   10.79    1.22
  -1   3  20   10.10    0.88
  -1   3  20   11.78    1.11
  -1   3  20   11.56    1.21
  -1   3  20   11.72    1.21
  -1   3  19   50.36    1.99
  -1   3  19   49.92    2.25
  -1  -3  19   56.09    2.46
  -1   3  19   52.42    2.34
  -1   3  19   54.81    2.22
  -1  -3  19   52.00    2.17
  -1   3  19   58.15    2.38
  -1  -3  19   53.08    2.20
  -1  -3  19   52.22    2.29
  -1   3  19   54.01    2.21
  -1  -3  19   55.47    2.35
  -1   3  19   53.96    2.23
  -1  -3  18   42.34    1.91
  -1   3  18   41.19    1.66
  -1  -3  18   43.63    1.90
  -1   3  18   46.05    2.06
  -1   3  18   44.34    2.08
  -1   3  18   43.55    1.93
  -1   3  18   46.74    1.96
  -1  -3  18   42.29    2.02
  -1  -3  18   44.22    2.02
  -1   3  18   43.93    2.00
  -1  -3  18   47.55    2.23
  -1   3  17   11.60    1.00
  -1   3  17   11.73    0.87
  -1   3  17   11.65    1.12
  -1  -3  17   10.47    0.98
  -1  -3  17   11.97    1.22
  -1   3  17    9.26    0.78
  -1   3  17   11.18    1.07
  -1  -3  17   11.49    1.02
  -1  -3  17   11.23    1.12
  -1   3  17   10.78    0.96
  -1   3  17   12.70    1.19
  -1   3  16    3.72    0.58
  -1   3  16    4.50    0.62
  -1  -3  16    3.75    0.70
  -1   3  16    3.66    0.85
  -1   3  16    5.29    0.78
  -1  -3  16    4.63    0.76
  -1   3  16    3.73    0.69
  -1  -3  16    3.50    0.89
  -1   3  16    3.63    0.82
  -1  -3  16    3.48    0.80
  -1   3  16    3.20    0.80
  -1   3  15    0.40    0.67
  -1   3  15    0.21    0.44
  -1  -3  15    0.67    0.59
  -1   3  15    0.71    0.64
  -1   3  15   -0.19    0.53
  -1  -3  15   -0.06    0.46
  -1   3  15    0.16    0.56
  -1  -3  15    0.56    0.64
  -1  -3  15    0.48    0.56
  -1   3  15    0.59    0.70
  -1   3  15   -0.03    0.64
  -1  -3  15    0.22    0.53
  -1  -3  14    6.98    0.71
  -1   3  14    8.02    0.76
  -1   3  14    6.79    0.81
  -1   3  14    6.77    0.80
  -1  -3  14    7.79    0.79
  -1   3  14    7.83    0.66
  -1  -3  14    7.78    0.79
  -1   3  14    7.34    0.85
  -1   3  14    7.69    0.82
  -1  -3  14    7.97    0.74
  -1   3  14    7.76    0.74
  -1   3  13  333.72    8.14
  -1  -3  13  300.66    8.07
  -1   3  13  300.74    8.12
  -1  -3  13  310.58    8.00
  -1  -3  13  304.65    8.09
  -1   3  13  323.92    8.02
  -1  -3  13  313.20    8.02
  -1   3  13  318.44    8.10
  -1   3  13  312.27    7.94
  -1   3  13  317.09    8.16
  -1   3  13  324.44    8.01
  -1   3  12   59.28    2.00
  -1  -3  12   57.41    1.98
  -1  -3  12   59.43    1.92
  -1   3  12   62.15    1.93
  -1   3  12   63.25    1.95
  -1  -3  12   59.49    1.92
  -1   3  11  108.66    3.13
  -1  -3  11  107.06    3.13
  -1   3  11  113.59    3.08
  -1  -3  11  109.22    3.07
  -1   3  11  114.83    3.09
  -1  -3  11  113.18    3.08
  -1   3  10    6.32    0.52
  -1  -3  10    5.53    0.52
  -1  -3  10    5.86    0.53
  -1   3  10    6.12    0.52
  -1  -3  10    6.61    0.59
  -1   3  10    6.36    0.60
  -1  -3   9   85.34    2.35
  -1  -3   9   83.46    2.35
  -1  -3   9   82.55    2.39
  -1   3   9   87.42    2.36
  -1   3   9   88.93    2.36
  -1   3   9   83.69    2.40
  -1  -3   8   51.71    1.48
  -1  -3   8   45.29    1.49
  -1   3   8   47.40    1.51
  -1   3   8   53.36    1.48
  -1   3   7   23.35    0.88
  -1  -3   7   22.77    0.85
  -1   3   7   22.79    0.76
  -1  -3   7   25.11    0.85
  -1   3   6  672.02   15.88
  -1  -3   6  664.79   15.92
  -1   3   6  679.45   15.93
  -1   3   6  671.47   15.96
  -1  -3   6  637.21   15.95
  -1  -3   5  354.47    8.79
  -1   3   5  369.28    8.79
  -1  -3   5  357.53    8.82
  -1   3   5  382.23    8.83
  -1   3   4  322.62    7.74
  -1  -3   4  320.73    7.77
  -1   3   4  338.00    7.78
  -1  -3   4  310.86    7.74
  -1  -3   3  838.07   20.21
  -1   3   3  866.08   20.21
  -1  -3   2  593.16   14.51
  -1   3   2  613.86   14.51
  -1  -3   1  137.09    3.35
  -1   3   1  137.71    3.35
   1  -3   0 2018.52   44.12
  -1  -3   0 2096.30   44.15
   1  -3   0 1996.08   44.13
  -1  -3  -1  574.31   12.69
   1  -3   1  510.11   12.57
   1  -3   1  551.12   12.68
   1   3   1  543.22   12.57
   1  -3   1  528.77   12.69
  -1  -3  -1  523.04   12.54
   1   3   2   42.48    1.09
  -1  -3  -2   42.16    1.19
   1  -3   2   41.15    1.09
   1  -3   2   42.97    1.19
   1  -3   2   40.51    1.19
   1  -3   2   41.72    1.22
   1  -3   3  857.06   19.61
   1  -3   3  822.09   19.57
   1   3   3  815.68   19.53
   1   3   3  866.73   19.57
   1  -3   3  775.15   19.53
   1  -3   4  607.85   14.96
   1  -3   4  629.16   14.99
   1   3   4  650.78   14.99
   1   3   4  654.25   14.97
  -1  -3  -4  609.25   14.86
   1   3   4  651.59   15.04
   1   3   5    4.26    0.41
  -1  -3  -5    3.70    0.20
   1  -3   5    3.86    0.48
   1   3   5    4.04    0.50
   1   3   5    4.00    0.29
   1   3   6  474.28   11.21
   1   3   6  498.73   11.20
   1  -3   6  478.49   11.19
  -1  -3  -6  446.10   11.01
   1   3   6  492.49   11.23
   1   3   6  461.05   11.09
   1  -3   6  450.96   11.20
   1   3   7  121.24    3.02
   1  -3   7  114.92    3.02
   1  -3   7  119.98    3.01
   1   3   7  119.72    3.03
  -1  -3  -7  106.66    2.77
   1   3   7  129.52    3.02
   1   3   7  118.84    3.02
   1   3   8    1.75    0.47
   1  -3   8    0.96    0.44
   1  -3   8    1.35    0.43
   1   3   8    0.87    0.41
   1  -3   8    0.93    0.37
   1   3   8    1.00    0.40
  -1  -3  -8    0.64    0.15
   1   3   8    1.15    0.38
   1   3   9   21.29    0.90
   1  -3   9   21.86    0.93
   1   3   9   22.07    0.90
   1  -3   9   21.51    0.89
   1   3   9   22.32    0.94
   1  -3   9   19.62    0.89
   1   3   9   20.74    0.91
   1   3  10   45.60    1.55
   1  -3  10   45.74    1.53
   1   3  10   44.18    1.49
   1  -3  10   43.50    1.52
   1   3  10   47.54    1.52
   1  -3  10   41.07    1.33
   1  -3  10   46.63    1.54
   1   3  10   46.60    1.56
   1   3  11  331.30    8.03
   1  -3  11  316.14    8.05
   1  -3  11  299.03    7.78
   1   3  11  316.93    7.97
   1  -3  11  320.37    8.06
   1   3  11  332.20    8.07
   1  -3  11  311.44    8.00
   1   3  11  329.30    8.06
   1   3  12   28.13    1.33
   1  -3  12   31.86    1.34
   1  -3  12   29.57    1.40
   1   3  12   35.93    1.42
   1  -3  12   31.34    1.36
   1  -3  12   32.57    1.37
   1   3  12   31.57    1.35
   1   3  12   31.14    1.34
   1  -3  12   34.83    1.46
   1   3  12   30.12    1.31
   1   3  12   33.76    1.37
   1  -3  12   27.55    1.26
   1   3  12   32.90    1.39
   1   3  12   30.00    1.26
   1  -3  13   55.04    2.16
   1   3  13   60.99    1.99
   1   3  13   63.76    2.08
   1   3  13   56.87    2.08
   1  -3  13   57.05    2.05
   1  -3  13   61.43    2.12
   1   3  13   62.59    2.10
   1   3  13   62.35    2.20
   1  -3  13   58.68    2.17
   1   3  13   55.94    2.02
   1  -3  13   58.48    2.08
   1   3  13   61.35    2.05
   1   3  13   61.59    2.10
   1  -3  13   61.12    2.08
   1   3  13   61.70    1.99
   1   3  13   60.12    2.08
   1  -3  13   60.45    2.08
   1   3  14    8.11    0.86
   1   3  14    8.61    0.83
   1   3  14    9.90    0.76
   1  -3  14    9.06    0.84
   1  -3  14    9.76    0.86
   1   3  14   11.19    0.91
   1  -3  14    9.09    0.87
   1   3  14    8.81    0.87
   1  -3  14    8.45    0.72
   1   3  14   10.32    0.87
   1   3  14   10.05    0.89
   1  -3  14    9.60    0.93
   1  -3  14    9.90    0.94
   1  -3  14    9.97    0.84
   1   3  14   10.07    0.93
   1  -3  14   10.55    0.87
   1   3  14    9.71    0.75
   1  -3  15   21.97    1.26
   1  -3  15   24.10    1.31
   1   3  15   21.63    1.30
   1   3  15   21.50    1.15
   1   3  15   22.81    1.30
   1  -3  15   23.20    1.31
   1   3  15   22.89    1.29
   1   3  15   19.70    1.06
   1   3  15   22.83    1.27
   1   3  15   20.86    1.24
   1  -3  15   22.04    1.34
   1  -3  15   20.17    1.23
   1   3  15   23.33    1.37
   1   3  15   23.67    1.13
   1  -3  16   33.87    1.76
   1  -3  16   36.67    1.74
   1  -3  16   36.21    1.69
   1   3  16   37.02    1.82
   1  -3  16   38.33    1.76
   1   3  16   36.20    1.72
   1   3  16   39.67    1.78
   1   3  16   36.82    1.50
   1   3  16   34.54    1.47
   1   3  16   36.28    1.73
   1   3  16   34.26    1.72
   1   3  16   37.73    1.74
   1  -3  16   37.71    1.73
   1   3  17    1.47    0.62
   1   3  17    1.48    0.82
   1  -3  17    1.17    0.75
   1  -3  17    1.12    0.84
   1  -3  17    1.36    0.83
   1   3  17    1.89    0.77
   1   3  17    0.19    0.76
   1   3  17    0.83    0.88
   1   3  17    0.86    0.55
   1  -3  17    0.37    0.78
   1   3  17    1.75    0.82
   1   3  17    1.14    0.77
   1   3  18   16.38    1.25
   1  -3  18   12.70    1.35
   1   3  18   11.49    0.88
   1  -3  18   13.24    1.17
   1   3  18   15.32    1.31
   1  -3  18   13.44    1.25
   1  -3  18   13.94    1.26
   1   3  18   15.71    1.27
   1   3  19   13.01    1.05
   1   3  19   13.21    1.24
   1  -3  19   13.00    1.20
   1   3  19   13.84    1.27
   1   3  19   11.64    1.16
   1  -3  19   13.33    1.34
   1  -3  19   12.26    1.22
   1  -3  20    2.27    0.97
   1  -3  20    2.16    0.92
   1   3  20    3.50    0.99
   1   3  20    2.52    0.71
   1   3  20    2.80    0.90
   1   3  20    2.35    0.87
   1  -3  20    2.63    0.85
   1   3  21   53.48    2.18
   1  -3  21   55.55    2.39
   1   3  21   56.45    2.27
   1  -3  21   55.83    2.30
   1  -3  21   51.47    2.24
   1   3  22   24.29    1.33
   1  -3  22   25.28    1.44
   1   3  22   26.76    1.52
   1  -3  22   24.46    1.47
   1  -3  22   25.55    1.51
   1   3  23    1.01    0.78
   1  -3  23    1.80    0.67
   1  -3  23    0.63    0.73
   1   3  23    2.06    0.82
   1  -3  23    1.42    0.79
   1   3  24    1.18    0.70
   1   3  24    0.51    0.65
   1  -3  24    1.52    0.64
   1  -3  24    0.62    0.66
   1  -3  25   12.85    0.82
   1   3  25   12.72    0.86
  -1   4  26    2.36    0.45
  -1  -4  25   58.00    2.05
  -1   4  25   68.19    2.14
  -1   4  24    1.14    0.73
  -1  -4  24    3.55    0.82
  -1  -4  24    2.20    0.72
  -1   4  24    1.96    0.75
  -1  -4  23   39.10    1.82
  -1  -4  23   36.99    1.76
  -1  -4  23   36.07    1.73
  -1   4  23   35.54    1.52
  -1   4  23   39.69    1.81
  -1   4  23   39.98    1.77
  -1   4  22    5.83    1.01
  -1  -4  22    6.14    1.02
  -1   4  22    5.66    0.97
  -1  -4  22    6.58    1.00
  -1   4  22    5.32    0.83
  -1  -4  22    7.10    1.13
  -1  -4  21    0.35    0.85
  -1   4  21    0.49    0.74
  -1  -4  21    1.05    0.94
  -1   4  21    0.62    0.84
  -1   4  21    0.49    0.84
  -1  -4  21    0.55    0.83
  -1   4  20    5.22    0.97
  -1   4  20    5.20    1.00
  -1   4  20    3.34    0.85
  -1   4  20    3.62    0.60
  -1  -4  20    4.32    0.89
  -1   4  20    4.03    0.97
  -1  -4  20    3.98    1.07
  -1   4  20    4.52    0.92
  -1  -4  20    3.45    0.96
  -1  -4  19   28.99    1.77
  -1   4  19   27.56    1.30
  -1  -4  19   25.53    1.51
  -1   4  19   28.44    1.67
  -1   4  19   28.55    1.56
  -1   4  19   26.55    1.64
  -1  -4  19   26.63    1.54
  -1   4  19   27.85    1.53
  -1  -4  19   27.58    1.66
  -1   4  19   30.69    1.70
  -1   4  18   11.63    0.85
  -1   4  18   10.30    1.04
  -1  -4  18    9.75    1.05
  -1   4  18   11.75    0.92
  -1   4  18   11.08    1.06
  -1  -4  18   11.19    1.25
  -1  -4  18   10.27    1.14
  -1   4  18   10.25    1.15
  -1   4  18   12.82    1.21
  -1  -4  18   10.03    1.03
  -1   4  18   10.84    1.13
  -1  -4  17   61.01    2.39
  -1   4  17   60.38    2.41
  -1  -4  17   60.98    2.55
  -1   4  17   62.53    2.40
  -1  -4  17   63.73    2.31
  -1  -4  17   60.71    2.29
  -1   4  17   63.68    2.31
  -1  -4  17   52.57    2.03
  -1   4  17   57.77    2.09
  -1   4  17   57.04    2.40
  -1   4  17   60.79    2.05
  -1   4  17   60.73    2.27
  -1   4  16   36.97    1.57
  -1  -4  16   31.89    1.76
  -1   4  16   34.28    1.68
  -1   4  16   34.67    1.71
  -1   4  16   34.53    1.54
  -1  -4  16   32.56    1.55
  -1   4  16   35.27    1.71
  -1  -4  16   33.24    1.55
  -1   4  16   35.13    1.46
  -1  -4  16   30.04    1.38
  -1  -4  16   31.81    1.64
  -1  -4  15    3.97    0.92
  -1   4  15    4.70    0.65
  -1  -4  15    4.39    0.64
  -1   4  15    4.96    0.82
  -1   4  15    4.05    0.70
  -1   4  15    3.68    0.68
  -1   4  15    4.73    0.82
  -1  -4  15    4.77    0.69
  -1  -4  15    4.72    0.81
  -1  -4  15    5.18    0.69
  -1  -4  15    4.76    0.82
  -1  -4  14    4.54    0.85
  -1  -4  14    4.35    0.72
  -1   4  14    4.36    0.60
  -1   4  14    5.06    0.66
  -1   4  14    4.28    0.65
  -1   4  14    3.90    0.73
  -1  -4  14    3.93    0.66
  -1  -4  14    4.43    0.63
  -1   4  14    3.98    0.75
  -1  -4  14    3.29    0.58
  -1  -4  14    3.81    0.63
  -1   4  13   10.23    0.78
  -1  -4  13    9.38    0.81
  -1   4  13   10.82    0.86
  -1   4  13   10.85    0.75
  -1   4  13   10.34    0.78
  -1  -4  13    8.60    0.91
  -1  -4  13   10.38    0.87
  -1   4  13   10.04    0.88
  -1   4  13   10.33    0.85
  -1  -4  13   10.78    0.79
  -1  -4  13   10.36    0.76
  -1  -4  13   10.86    0.76
  -1  -4  12  141.43    3.95
  -1   4  12  149.42    4.05
  -1   4  12  145.03    3.95
  -1  -4  12  146.00    3.96
  -1   4  12  145.16    3.95
  -1  -4  12  141.29    4.03
  -1   4  12  149.37    4.13
  -1   4  11  129.35    3.47
  -1  -4  11  125.66    3.54
  -1  -4  11  127.14    3.46
  -1   4  11  130.80    3.54
  -1  -4  11  120.87    3.44
  -1   4  11  129.23    3.46
  -1   4  10    1.01    0.41
  -1  -4  10    0.93    0.50
  -1  -4  10    1.43    0.47
  -1   4  10    0.84    0.47
  -1  -4  10    0.94    0.42
  -1   4  10    0.88    0.41
  -1   4   9  125.59    3.20
  -1  -4   9  115.54    3.24
  -1  -4   9  116.68    3.19
  -1   4   9  123.60    3.26
  -1   4   9  122.08    3.19
  -1  -4   9  123.34    3.20
  -1  -4   9  117.18    3.15
  -1   4   8  138.63    3.37
  -1   4   8  123.40    3.40
  -1  -4   8  121.77    3.38
  -1  -4   8  131.43    3.35
  -1   4   8  131.22    3.29
  -1  -4   8  127.63    3.34
  -1  -4   7   26.49    0.87
  -1   4   7   24.56    0.83
  -1   4   7   25.62    0.91
  -1   4   7   26.11    0.86
  -1  -4   7   24.74    0.91
  -1   4   6  107.56    2.79
  -1   4   6  110.81    2.74
  -1   4   6  106.00    2.75
  -1  -4   6  108.44    2.74
  -1  -4   6  102.47    2.78
  -1   4   5  682.67   16.17
   1  -4  -5  685.87   16.24
  -1  -4   5  659.36   16.21
  -1   4   5  700.90   16.22
  -1  -4   5  664.95   16.17
  -1  -4   4  157.31    3.91
  -1   4   4  159.16    3.91
   1  -4  -4  165.99    4.01
  -1  -4   3   29.82    0.84
  -1   4   3   31.11    0.84
  -1  -4   2  392.08    8.75
  -1   4   2  363.89    8.72
   1  -4  -2  394.22    8.88
  -1  -4   2  346.82    8.72
  -1   4   1   16.88    0.43
   1  -4  -1   16.71    0.63
   1  -4  -1   14.40    0.69
  -1  -4   1   15.32    0.42
  -1  -4   1   15.74    0.68
   1  -4   0  254.86    6.22
  -1  -4   0  312.07    6.47
   1  -4   0  301.11    6.43
  -1   4   0  254.08    6.22
   1  -4   0  289.09    6.40
   1  -4   0  296.95    6.49
   1  -4   1   66.09    1.84
   1  -4   1   70.58    1.82
   1   4   1   70.18    1.66
   1  -4   1   64.28    1.66
  -1  -4  -1   71.45    1.87
  -1  -4  -1   67.83    1.66
   1  -4   2  321.65    7.27
  -1  -4  -2  290.91    7.09
   1   4   2  299.27    7.12
   1  -4   2  315.56    7.26
  -1  -4  -2  319.44    7.29
   1  -4   2  287.49    7.12
   1  -4   3  986.48   21.88
  -1  -4  -3  965.65   21.89
   1   4   3  921.19   21.75
   1   4   4  227.11    5.46
   1  -4   4  234.79    5.55
   1  -4   4  215.18    5.45
   1   4   4  228.84    5.49
   1  -4   4  216.90    5.48
   1   4   5   81.48    2.16
   1   4   5   85.00    2.13
   1  -4   5   78.62    2.11
   1  -4   5   76.90    2.15
   1   4   5   83.72    2.22
   1  -4   6  127.97    3.37
   1  -4   6  133.00    3.42
   1   4   6  138.72    3.42
   1   4   6  139.11    3.39
   1   4   6  129.66    3.29
   1   4   6  130.41    3.44
   1   4   7  108.44    2.95
   1  -4   7  112.20    2.93
   1  -4   7  103.85    2.95
   1  -4   7  110.37    2.93
   1   4   7  111.47    2.96
   1   4   8   14.14    0.69
   1  -4   8   15.36    0.71
   1  -4   8   13.74    0.74
   1  -4   8   15.05    0.76
   1   4   8   14.60    0.74
   1   4   8   17.18    0.77
   1  -4   8   14.79    0.69
   1   4   8   14.68    0.73
   1   4   9  312.06    7.47
   1   4   9  309.55    7.49
   1  -4   9  303.74    7.39
   1   4   9  296.87    7.48
   1   4   9  295.74    7.48
   1  -4   9  297.35    7.45
   1  -4   9  287.58    7.48
   1  -4   9  283.88    7.48
   1   4  10  250.44    6.36
   1  -4  10  245.24    6.34
   1   4  10  258.92    6.41
   1  -4  10  245.89    6.39
   1   4  10  248.90    6.38
   1  -4  10  241.63    6.37
   1  -4  10  240.04    6.22
   1   4  10  265.06    6.37
   1   4  11   52.92    1.80
   1   4  11   58.36    1.84
   1   4  11   53.31    1.77
   1  -4  11   52.52    1.79
   1   4  11   54.05    1.84
   1  -4  11   53.41    1.83
   1  -4  11   50.62    1.61
   1   4  11   52.70    1.86
   1  -4  11   50.49    1.82
   1  -4  11   52.10    1.95
   1   4  12   80.34    2.42
   1  -4  12   71.42    2.38
   1  -4  12   69.54    2.35
   1   4  12   79.84    2.45
   1   4  12   78.67    2.39
   1  -4  12   82.10    2.49
   1  -4  12   74.01    2.17
   1  -4  12   76.39    2.40
   1  -4  12   75.69    2.44
   1   4  12   76.50    2.37
   1   4  12   77.21    2.41
   1   4  12   79.53    2.44
   1  -4  13    6.36    0.67
   1  -4  13    8.48    0.77
   1   4  13    9.73    0.74
   1   4  13    6.90    0.74
   1   4  13    8.95    0.80
   1  -4  13    8.20    0.82
   1   4  13    8.11    0.77
   1  -4  13    7.71    0.79
   1   4  13    7.40    0.74
   1  -4  13    5.86    0.70
   1  -4  13    7.87    0.77
   1   4  13    7.64    0.73
   1   4  14   60.08    2.13
   1   4  14   58.84    2.09
   1  -4  14   55.23    2.00
   1   4  14   58.43    2.00
   1   4  14   56.30    2.07
   1   4  14   60.39    2.22
   1  -4  14   55.98    2.07
   1   4  14   57.60    2.01
   1   4  14   59.27    2.13
   1  -4  14   55.99    2.09
   1  -4  14   51.44    2.04
   1  -4  14   56.75    2.09
   1   4  15   85.09    2.85
   1   4  15   85.31    2.76
   1  -4  15   78.55    2.70
   1  -4  15   83.31    2.83
   1   4  15   85.69    2.97
   1  -4  15   86.33    2.88
   1   4  15   90.27    2.91
   1   4  15   88.21    2.89
   1  -4  15   86.69    2.89
   1  -4  15   85.91    2.84
   1  -4  15   89.29    3.06
   1   4  15   87.42    2.89
   1   4  15   87.88    2.73
   1   4  16    1.84    0.68
   1   4  16    1.55    0.76
   1   4  16    1.10    0.72
   1   4  16    1.32    0.86
   1   4  16    0.61    0.81
   1  -4  16    0.91    0.73
   1  -4  16    1.28    0.73
   1   4  16    1.02    0.60
   1   4  16    0.93    0.76
   1  -4  16    1.66    0.88
   1  -4  16    0.82    0.57
   1  -4  16    1.15    0.85
   1  -4  16    1.15    0.81
   1  -4  17  136.17    4.23
   1   4  17  141.49    4.27
   1  -4  17  134.75    4.23
   1   4  17  131.76    4.21
   1   4  17  129.12    4.27
   1  -4  17  146.08    4.49
   1   4  17  143.29    4.03
   1   4  17  146.68    4.42
   1  -4  17  138.24    4.40
   1   4  17  142.04    4.33
   1   4  18   22.32    1.44
   1   4  18   22.94    1.52
   1  -4  18   21.79    1.58
   1   4  18   24.13    1.52
   1  -4  18   20.57    1.40
   1  -4  18   19.09    1.46
   1   4  18   21.13    1.16
   1  -4  19    4.47    0.95
   1   4  19    5.52    0.95
   1   4  19    3.10    0.98
   1   4  19    4.17    0.93
   1  -4  19    5.38    1.08
   1  -4  19    5.66    1.03
   1   4  20   10.40    1.14
   1   4  20    8.61    1.10
   1  -4  20    8.77    1.10
   1  -4  20    8.12    1.07
   1  -4  20    8.66    1.10
   1   4  20    8.36    0.91
   1   4  20    8.89    1.04
   1   4  21   28.29    1.62
   1  -4  21   29.31    1.58
   1   4  21   28.57    1.56
   1  -4  21   25.53    1.57
   1   4  21   27.87    1.34
   1   4  21   26.60    1.50
   1  -4  21   30.21    1.67
   1   4  22    1.42    0.73
   1   4  22    0.76    0.77
   1  -4  22    0.17    0.78
   1  -4  22    0.87    0.79
   1  -4  22    1.54    0.77
   1   4  23  168.60    4.67
   1  -4  23  150.82    4.64
   1  -4  23  163.67    4.69
   1  -4  23  162.23    4.70
   1   4  24    2.42    0.64
   1   4  24    1.75    0.68
   1  -4  24    2.27    0.66
   1   4  25   33.64    1.29
  -1   5  25   -0.11    0.51
  -1   5  24    8.22    0.83
  -1  -5  24    7.04    0.82
  -1   5  23   34.24    1.58
  -1  -5  23   35.65    1.64
  -1   5  23   39.05    1.70
  -1   5  23   39.00    1.55
  -1  -5  22    5.29    0.97
  -1   5  22    4.54    0.94
  -1   5  22    3.62    0.78
  -1  -5  22    4.77    0.91
  -1   5  22    3.43    0.90
  -1   5  21    2.46    0.79
  -1  -5  21    0.96    0.87
  -1   5  21    1.14    0.92
  -1   5  21    1.28    0.87
  -1  -5  21    2.12    0.96
  -1   5  20   59.52    2.40
  -1  -5  20   58.41    2.38
  -1   5  20   55.61    2.42
  -1   5  20   60.24    2.39
  -1  -5  20   60.85    2.56
  -1   5  20   58.21    2.33
  -1  -5  19    0.03    0.77
  -1   5  19    0.82    0.55
  -1   5  19    0.67    0.82
  -1   5  19    0.88    0.85
  -1  -5  19    0.50    0.85
  -1  -5  19    0.58    0.56
  -1   5  19    0.49    0.60
  -1  -5  19    1.39    0.90
  -1   5  19    1.45    0.91
  -1   5  19    0.70    0.74
  -1  -5  19    0.34    0.92
  -1   5  18    1.82    0.86
  -1   5  18    0.88    0.88
  -1   5  18    1.28    0.58
  -1   5  18    0.23    0.61
  -1  -5  18    0.62    0.86
  -1  -5  18    0.95    0.86
  -1  -5  18    0.50    0.69
  -1  -5  18    0.69    0.61
  -1   5  18    1.12    0.72
  -1   5  18    0.63    0.70
  -1  -5  18    0.56    0.72
  -1   5  18   -0.04    0.89
  -1  -5  18    0.88    0.91
  -1   5  17   32.91    1.48
  -1  -5  17   34.43    1.60
  -1  -5  17   30.21    1.47
  -1  -5  17   31.25    1.82
  -1   5  17   35.04    1.63
  -1   5  17   30.88    1.64
  -1  -5  17   31.66    1.58
  -1  -5  17   30.77    1.64
  -1   5  17   34.32    1.68
  -1  -5  17   32.16    1.78
  -1   5  17   32.76    1.44
  -1   5  17   30.82    1.56
  -1  -5  16  245.61    6.81
  -1  -5  16  228.79    6.59
  -1  -5  16  238.19    6.56
  -1   5  16  238.30    6.68
  -1  -5  16  247.11    6.56
  -1   5  16  242.46    6.46
  -1   5  16  242.72    6.56
  -1  -5  16  229.76    6.46
  -1  -5  16  243.05    6.87
  -1   5  16  245.32    6.64
  -1   5  16  249.85    6.55
  -1  -5  15   13.77    1.14
  -1  -5  15   12.16    1.01
  -1  -5  15   13.66    1.22
  -1  -5  15   12.14    0.95
  -1   5  15   13.73    0.95
  -1   5  15   13.77    1.03
  -1   5  15   13.23    0.96
  -1  -5  15   13.60    0.97
  -1  -5  15   13.64    0.97
  -1   5  15   14.21    0.93
  -1   5  15   12.44    1.08
  -1   5  14  100.12    2.96
  -1   5  14   92.72    3.11
  -1   5  14   98.19    2.94
  -1  -5  14   94.52    2.98
  -1   5  14   98.69    2.96
  -1  -5  14   96.53    2.96
  -1  -5  14   97.36    2.97
  -1   5  14   93.59    3.04
  -1  -5  14   92.45    3.23
  -1   5  14  100.36    3.11
  -1  -5  14  100.12    3.23
  -1  -5  14   94.23    3.04
  -1   5  13   44.17    1.71
  -1  -5  13   43.75    1.60
  -1   5  13   43.68    1.60
  -1  -5  13   42.37    1.69
  -1  -5  13   43.43    1.87
  -1  -5  13   42.59    1.66
  -1   5  13   43.99    1.71
  -1   5  13   45.52    1.79
  -1  -5  13   44.27    1.60
  -1   5  13   43.69    1.61
  -1  -5  13   47.22    1.86
  -1   5  13   41.97    1.58
  -1  -5  13   40.02    1.50
  -1   5  12   56.40    2.06
  -1  -5  12   56.72    1.98
  -1  -5  12   55.32    2.16
  -1   5  12   56.47    2.02
  -1   5  12   60.82    1.90
  -1   5  12   62.04    1.92
  -1  -5  12   59.96    1.93
  -1  -5  12   58.84    1.91
  -1  -5  12   60.07    2.12
  -1   5  11   19.21    1.08
  -1   5  11   21.80    0.96
  -1  -5  11   20.71    0.92
  -1  -5  11   22.63    0.96
  -1   5  11   21.95    0.95
  -1  -5  11   19.22    0.98
  -1   5  10   43.62    1.39
   1  -5 -10   37.80    1.23
  -1  -5  10   42.03    1.37
  -1  -5  10   42.68    1.39
  -1  -5  10   38.94    1.42
  -1   5  10   42.19    1.45
  -1   5  10   43.36    1.38
  -1   5   9   27.90    1.00
  -1   5   9   27.08    1.06
  -1  -5   9   26.99    1.06
  -1   5   9   26.86    1.00
  -1  -5   9   25.93    0.99
   1  -5  -9   27.08    0.92
  -1  -5   9   27.78    1.01
  -1  -5   9   29.06    1.01
  -1   5   9   28.05    0.94
   1  -5  -8    0.47    0.29
  -1  -5   8    0.55    0.30
  -1  -5   8    0.56    0.39
  -1   5   8    0.37    0.28
  -1  -5   8    0.85    0.36
  -1   5   8    0.31    0.31
  -1  -5   7  104.60    2.82
   1  -5  -7  103.05    2.74
  -1   5   7  107.62    2.77
  -1  -5   7  104.35    2.73
  -1   5   7  105.58    2.73
  -1   5   6  166.76    4.10
  -1  -5   6  158.97    4.09
   1  -5  -6  169.29    4.15
  -1  -5   6  165.61    4.20
  -1  -5   5   37.20    1.17
   1  -5  -5   35.84    1.08
  -1   5   5   34.12    0.98
  -1  -5   4   76.45    2.02
  -1   5   4   80.85    2.02
  -1   5   3  305.17    7.28
  -1  -5   3  297.90    7.28
   1  -5  -2    3.27    0.47
   1  -5  -2    1.40    0.48
  -1  -5   2    1.09    0.21
  -1   5   2    2.49    0.12
  -1  -5   2    0.94    0.09
  -1  -5   1   53.10    1.57
   1  -5  -1   51.35    1.48
   1  -5  -1   49.92    1.61
   1  -5   0 1151.57   26.83
  -1  -5   0 1151.23   26.80
   1  -5   0 1083.99   26.70
  -1  -5  -1  539.34   12.36
   1  -5   1  511.71   12.31
  -1  -5  -1  499.36   12.11
   1  -5   1  520.82   12.28
   1  -5   2   15.95    0.48
  -1  -5  -2   16.72    0.47
  -1  -5  -2   18.37    0.74
   1   5   2   16.76    0.48
   1  -5   2   16.07    0.68
   1  -5   2   19.51    0.69
   1  -5   3    0.37    0.19
   1  -5   3    0.70    0.35
  -1  -5  -3    0.23    0.13
  -1  -5  -3    0.37    0.36
   1   5   3    0.45    0.19
   1  -5   4  615.99   15.32
   1   5   4  646.05   15.33
   1   5   5  101.58    2.57
   1  -5   5  100.31    2.68
   1  -5   5   97.62    2.57
   1  -5   6   24.88    0.93
   1   5   6   23.66    0.83
   1  -5   6   24.32    0.88
   1   5   6   22.67    0.74
   1   5   6   22.06    0.92
   1   5   6   24.49    0.88
   1  -5   6   21.34    0.81
   1  -5   7    1.08    0.38
   1  -5   7    0.99    0.39
   1   5   7    1.37    0.22
   1   5   7    1.55    0.34
   1   5   7    0.69    0.36
   1   5   7    1.37    0.38
   1  -5   7    1.31    0.35
   1   5   8  117.00    2.92
   1   5   8  100.92    2.91
   1  -5   8  102.16    2.93
   1  -5   8  100.93    2.93
   1   5   8  112.20    2.96
   1  -5   8  109.74    2.90
   1   5   8  107.83    2.94
   1  -5   8  108.94    2.92
   1  -5   9   44.96    1.46
   1  -5   9   42.60    1.50
   1   5   9   44.77    1.49
   1  -5   9   45.97    1.47
   1  -5   9   40.49    1.48
   1   5   9   43.33    1.50
   1   5   9   44.67    1.46
   1   5   9   47.13    1.48
   1  -5  10   80.96    2.47
   1   5  10   84.03    2.46
   1   5  10   82.35    2.45
   1   5  10   81.14    2.46
   1  -5  10   85.00    2.36
   1  -5  10   79.76    2.40
   1  -5  10   79.92    2.45
   1   5  10   83.54    2.43
   1   5  11   31.31    1.31
   1   5  11   31.44    1.31
   1  -5  11   31.56    1.34
   1   5  11   31.90    1.36
   1  -5  11   30.53    1.29
   1  -5  11   29.97    1.45
   1   5  11   30.43    1.28
   1  -5  11   30.07    1.29
   1  -5  11   31.94    1.28
   1  -5  11   32.76    1.17
   1   5  11   32.96    1.29
   1  -5  12    1.98    0.69
   1   5  12    2.79    0.60
   1  -5  12    2.02    0.59
   1  -5  12    1.83    0.69
   1  -5  12    1.48    0.58
   1   5  12    2.02    0.58
   1   5  12    1.66    0.56
   1  -5  12    1.85    0.61
   1   5  12    1.59    0.59
   1   5  12    2.17    0.67
   1  -5  12    1.78    0.58
   1   5  12    1.77    0.54
   1  -5  12    2.00    0.45
   1  -5  12    1.65    0.57
   1  -5  13   33.57    1.67
   1  -5  13   37.24    1.72
   1   5  13   34.31    1.48
   1   5  13   35.34    1.46
   1   5  13   32.73    1.46
   1  -5  13   33.89    1.50
   1  -5  13   31.90    1.47
   1  -5  13   34.97    1.51
   1  -5  13   32.48    1.44
   1   5  13   36.56    1.60
   1   5  13   34.09    1.46
   1   5  13   36.57    1.52
   1  -5  13   35.80    1.48
   1   5  14   28.51    1.44
   1  -5  14   25.96    1.48
   1   5  14   26.76    1.32
   1  -5  14   27.00    1.52
   1   5  14   25.57    1.26
   1  -5  14   25.25    1.33
   1   5  14   26.27    1.40
   1   5  14   27.13    1.31
   1  -5  14   25.07    1.30
   1   5  14   25.62    1.32
   1  -5  14   23.96    1.29
   1  -5  14   24.05    1.26
   1  -5  15    5.14    0.90
   1   5  15    4.69    0.80
   1  -5  15    5.42    0.95
   1   5  15    6.64    0.96
   1   5  15    5.03    0.83
   1   5  15    4.85    0.96
   1  -5  15    4.91    0.85
   1   5  15    6.43    0.97
   1  -5  15    5.63    0.81
   1   5  15    4.36    0.99
   1  -5  15    5.10    1.11
   1   5  16   95.58    3.10
   1  -5  16   93.93    3.10
   1   5  16   90.65    3.07
   1  -5  16   95.53    3.32
   1   5  16   91.18    2.95
   1   5  16   91.62    2.97
   1  -5  16   88.88    2.98
   1  -5  16   91.40    3.09
   1   5  16   96.48    3.23
   1   5  17    5.01    0.88
   1   5  17    5.03    1.01
   1  -5  17    6.04    1.06
   1   5  17    6.14    0.81
   1  -5  17    4.98    0.75
   1  -5  17    5.73    0.90
   1   5  18    3.27    0.86
   1  -5  18    2.39    0.98
   1   5  18    3.25    0.96
   1   5  18    2.52    0.65
   1  -5  18    2.33    0.84
   1   5  18    2.94    0.95
   1  -5  18    2.09    0.62
   1   5  19    0.67    0.83
   1  -5  19    1.23    0.93
   1   5  19    0.83    0.62
   1   5  19    1.36    0.86
   1  -5  19    0.16    0.81
   1   5  19    1.69    0.91
   1  -5  20   26.06    1.49
   1   5  20   25.84    1.48
   1  -5  20   24.01    1.52
   1   5  20   24.56    1.36
   1   5  20   25.40    1.50
   1  -5  20   24.26    1.57
   1   5  20   26.67    1.57
   1  -5  21   66.03    2.54
   1   5  21   66.11    2.49
   1   5  21   66.88    2.32
   1  -5  21   66.47    2.60
   1   5  21   70.94    2.55
   1   5  21   68.21    2.48
   1  -5  21   69.61    2.51
   1  -5  22   11.02    1.05
   1  -5  22   11.26    1.01
   1   5  22   10.64    0.97
   1   5  22   11.66    1.03
   1  -5  22   11.63    1.05
   1   5  23   13.57    0.91
   1  -5  23   12.18    0.92
   1   5  23   14.39    1.04
   1   5  24    5.70    0.69
   1   5  25   77.26    2.22
  -1   6  24    2.55    0.58
  -1   6  23   32.03    1.38
  -1   6  23   33.57    1.49
  -1   6  22   14.70    1.08
  -1   6  22   14.74    1.18
  -1   6  22   14.52    1.05
  -1  -6  22   16.61    1.27
  -1  -6  22   15.20    1.13
  -1   6  21    4.32    0.94
  -1   6  21    3.53    0.87
  -1   6  21    3.44    0.86
  -1  -6  21    2.93    0.86
  -1  -6  21    3.66    0.95
  -1   6  20  143.35    4.24
  -1  -6  20  155.02    4.47
  -1  -6  20  139.32    4.38
  -1   6  20  138.37    4.17
  -1  -6  20  139.49    4.20
  -1  -6  19    1.48    0.69
  -1   6  19    1.48    0.61
  -1   6  19    1.44    0.85
  -1  -6  19    2.24    0.99
  -1   6  19    1.31    0.70
  -1  -6  19    0.89    0.87
  -1  -6  19    1.79    1.01
  -1   6  19    0.89    0.82
  -1  -6  18  107.05    3.62
  -1   6  18  100.89    3.40
  -1   6  18  102.21    3.36
  -1  -6  18  102.85    3.39
  -1   6  18  102.41    3.25
  -1  -6  18   93.88    3.17
  -1   6  18  103.05    3.21
  -1  -6  18  102.78    3.59
  -1  -6  18  100.94    3.27
  -1   6  18   98.05    3.09
  -1  -6  17    8.15    0.91
  -1  -6  17    7.54    1.03
  -1   6  17    8.53    1.01
  -1   6  17    8.53    0.91
  -1  -6  17   10.27    1.17
  -1  -6  17    9.11    0.91
  -1  -6  17    8.58    1.14
  -1   6  17    8.11    1.06
  -1   6  17    9.21    0.94
  -1   6  16    0.46    0.64
  -1   6  16   -0.03    0.83
  -1   6  16    0.26    0.71
  -1  -6  16    0.05    0.63
  -1  -6  16   -0.30    0.76
  -1  -6  16    0.05    0.63
  -1  -6  16    0.40    0.86
  -1  -6  16    0.51    0.90
  -1   6  16    0.06    0.71
  -1   6  16   -0.05    0.60
  -1   6  16   -0.10    0.65
  -1  -6  16    0.08    0.66
  -1  -6  15   90.89    2.99
  -1  -6  15   89.36    2.90
  -1   6  15   90.68    2.90
  -1  -6  15   93.69    2.95
  -1   6  15   92.30    2.92
  -1  -6  15   89.89    3.27
  -1   6  15   92.97    3.02
  -1  -6  15   90.71    3.00
  -1   6  15   91.40    3.07
  -1   6  15   93.54    2.94
  -1  -6  15   95.75    3.24
  -1   6  14    9.05    0.90
  -1   6  14    7.73    0.78
  -1   6  14    7.95    0.88
  -1  -6  14    7.32    0.77
  -1   6  14    6.91    0.77
  -1  -6  14    7.39    1.04
  -1  -6  14    7.84    0.87
  -1   6  14    7.89    0.77
  -1  -6  14    6.92    0.83
  -1  -6  14    7.14    0.78
  -1  -6  14    8.06    1.00
  -1  -6  13  196.94    5.25
  -1  -6  13  181.41    5.16
  -1   6  13  185.87    5.10
  -1   6  13  187.87    5.13
  -1   6  13  197.31    5.35
  -1  -6  13  178.80    5.04
  -1   6  13  187.90    5.07
  -1  -6  13  206.50    5.44
  -1   6  13  185.02    5.15
  -1   6  13  198.66    5.27
  -1   6  13  190.54    5.08
  -1  -6  13  187.66    5.08
  -1  -6  13  180.37    5.06
  -1  -6  13  190.78    5.45
  -1  -6  12    9.47    0.71
  -1   6  12    8.61    0.71
  -1   6  12   10.98    0.87
  -1  -6  12    9.29    0.83
  -1  -6  12   10.73    0.94
  -1  -6  12    8.77    0.75
  -1   6  12    9.47    0.79
  -1  -6  12    9.36    0.79
  -1   6  12    9.41    0.93
  -1   6  12    9.18    0.73
  -1  -6  12    8.70    0.69
  -1  -6  12    9.80    1.04
  -1   6  11  202.40    5.38
  -1  -6  11  203.91    5.33
  -1  -6  11  192.84    5.13
  -1   6  11  194.82    5.12
  -1  -6  11  204.46    5.46
  -1  -6  11  194.77    5.49
  -1  -6  11  191.35    5.12
  -1   6  11  195.77    5.12
  -1  -6  10   17.47    0.80
  -1   6  10   17.14    0.80
  -1   6  10   16.46    0.72
  -1   6  10   18.10    0.81
  -1  -6  10   16.89    0.79
   1  -6  -9   12.03    0.57
  -1   6   9   14.19    0.67
  -1   6   9   13.63    0.63
  -1   6   9   13.18    0.65
  -1  -6   9   13.52    0.65
  -1  -6   9   13.46    0.65
  -1  -6   9   12.90    0.73
  -1   6   8   25.18    0.93
  -1  -6   8   26.75    1.01
  -1   6   8   25.75    0.91
  -1  -6   8   25.02    0.90
   1  -6  -8   25.00    0.88
  -1  -6   7  142.33    3.66
   1  -6  -7  140.74    3.54
  -1   6   7  138.15    3.51
  -1  -6   7  132.41    3.50
  -1  -6   6   78.23    2.23
   1  -6  -6   83.03    2.16
  -1  -6   6   74.45    2.03
  -1   6   6   76.95    2.04
   1  -6  -5   58.62    1.64
  -1   6   5   56.98    1.50
  -1  -6   5   55.49    1.50
   1  -6  -4    9.90    0.66
   1  -6  -4    9.60    0.55
  -1  -6   4    9.55    0.36
  -1   6   4    9.80    0.36
  -1  -6   3    6.62    0.49
   1  -6  -3    6.58    0.56
   1  -6  -3    5.98    0.43
  -1  -6   2    2.47    0.24
   1  -6  -2    2.93    0.35
   1  -6  -2    2.64    0.46
  -1  -6   2    2.96    0.44
   1  -6  -1    0.32    0.29
  -1  -6   1    0.44    0.34
   1  -6  -1    0.01    0.40
  -1  -6   1    0.47    0.26
   1  -6   0    1.85    0.45
   1  -6   0    2.05    0.32
  -1  -6   0    2.05    0.43
   1  -6   1   33.83    1.14
   1  -6   1   33.72    1.12
  -1  -6  -1   33.94    1.20
   1  -6   1   35.20    1.08
   1  -6   2    1.71    0.34
   1  -6   2    1.21    0.34
  -1  -6  -2    1.40    0.14
  -1  -6  -2    1.52    0.41
   1  -6   2    1.70    0.38
  -1  -6  -3   49.68    1.46
  -1  -6  -3   41.32    1.09
   1  -6   3   49.48    1.37
   1  -6   3   43.24    1.14
   1  -6   3   45.24    1.39
   1   6   3   45.89    1.14
  -1  -6  -4    0.26    0.41
   1  -6   4    0.67    0.22
   1   6   4    0.40    0.22
   1  -6   5  392.57    9.90
   1   6   5  406.84    9.91
   1  -6   5  424.48   10.09
   1   6   6   23.20    0.98
   1  -6   6   24.91    0.99
  -1  -6  -6   24.46    0.98
   1  -6   6   22.46    0.81
   1   6   6   22.34    0.81
   1  -6   7    5.03    0.51
   1   6   7    4.61    0.51
  -1  -6  -7    4.04    0.49
   1  -6   7    4.41    0.42
   1   6   7    4.22    0.29
   1  -6   8   11.91    0.63
   1  -6   8   10.92    0.66
   1   6   8   12.56    0.75
   1   6   8   11.67    0.69
   1   6   8   12.63    0.64
   1  -6   8   11.43    0.70
   1   6   9   54.85    1.74
   1  -6   9   54.35    1.69
   1   6   9   51.62    1.73
   1   6   9   59.50    1.83
   1  -6   9   48.75    1.71
   1   6   9   56.33    1.71
   1  -6   9   56.61    1.76
   1   6  10    8.54    0.81
   1  -6  10    6.95    0.75
   1   6  10    7.92    0.69
   1   6  10    8.12    0.64
   1  -6  10    9.24    0.95
   1  -6  10    8.25    0.66
   1   6  10    7.51    0.74
   1  -6  10    7.16    0.66
   1  -6  10   10.12    0.85
   1   6  11  348.55    8.65
   1  -6  11  343.10    8.41
   1  -6  11  309.14    8.46
   1  -6  11  333.65    8.79
   1  -6  11  325.14    8.44
   1   6  11  337.13    8.49
   1   6  11  326.11    8.48
   1   6  11  342.74    8.45
   1  -6  11  332.79    8.69
   1  -6  11  344.97    8.64
   1   6  12   37.90    1.60
   1  -6  12   33.90    1.28
   1  -6  12   30.69    1.37
   1  -6  12   30.02    1.41
   1  -6  12   30.65    1.55
   1   6  12   34.48    1.45
   1   6  12   32.69    1.46
   1  -6  12   33.54    1.51
   1   6  12   37.71    1.51
   1  -6  12   31.72    1.40
   1  -6  12   30.42    1.35
   1   6  12   29.26    1.32
   1  -6  12   34.04    1.71
   1  -6  13  213.92    5.84
   1   6  13  202.84    5.61
   1  -6  13  208.62    5.92
   1   6  13  219.37    5.76
   1  -6  13  222.64    6.06
   1   6  13  211.68    5.70
   1   6  13  219.24    5.89
   1  -6  13  206.12    5.69
   1   6  13  212.32    5.72
   1  -6  13  204.87    5.68
   1   6  13  211.51    5.68
   1  -6  14   91.77    3.08
   1   6  14   89.02    2.82
   1   6  14   87.84    2.97
   1  -6  14   83.67    2.85
   1  -6  14   82.70    2.80
   1   6  14   83.26    2.78
   1  -6  14   92.08    3.15
   1  -6  14   82.44    2.78
   1   6  14   85.40    2.83
   1   6  14   89.49    2.99
   1  -6  15    2.49    0.76
   1   6  15    2.03    0.70
   1   6  15    2.46    0.77
   1   6  15    2.43    0.75
   1  -6  15    1.87    0.73
   1  -6  15    1.95    0.84
   1  -6  15    2.76    0.90
   1   6  15    2.01    0.83
   1   6  15    2.09    0.79
   1   6  16    1.71    0.92
   1   6  16    2.55    0.72
   1  -6  16    1.15    0.97
   1   6  16    1.89    0.81
   1  -6  16    1.49    0.71
   1   6  16    1.82    0.88
   1  -6  16    1.81    0.92
   1   6  16    1.93    0.69
   1  -6  16    1.39    0.77
   1  -6  17   37.53    1.92
   1   6  17   35.33    1.71
   1  -6  17   40.64    2.05
   1   6  17   41.29    1.95
   1  -6  17   37.29    1.80
   1   6  17   36.97    1.66
   1  -6  17   33.03    1.64
   1   6  18  217.24    5.95
   1  -6  18  224.70    6.16
   1  -6  18  221.28    6.32
   1   6  18  229.37    6.29
   1   6  18  227.60    6.32
   1   6  18  230.89    6.14
   1   6  19   24.99    1.28
   1   6  19   27.91    1.64
   1  -6  19   24.69    1.46
   1   6  19   26.82    1.49
   1  -6  19   25.10    1.60
   1   6  20  164.61    4.96
   1   6  20  174.36    4.97
   1  -6  20  164.56    4.83
   1   6  20  162.88    4.79
   1  -6  20  171.34    4.97
   1  -6  21   -0.13    0.73
   1   6  21    1.39    0.73
   1   6  21    0.97    0.64
   1   6  21    1.58    0.79
   1   6  21    0.95    0.75
   1   6  22   12.22    0.99
   1  -6  22   11.77    1.07
   1   6  22   11.94    0.89
   1   6  23    5.28    0.73
   1   6  24    1.51    0.52
  -1   7  24   12.43    0.68
  -1  -7  23   48.76    1.89
  -1   7  23   44.82    1.68
  -1   7  23   47.65    1.70
  -1   7  22   13.50    0.99
  -1   7  22   11.86    0.96
  -1  -7  22   13.44    1.13
  -1  -7  21   24.39    1.51
  -1   7  21   21.29    1.31
  -1   7  20    1.16    0.78
  -1   7  20    0.53    0.56
  -1   7  20    0.60    0.70
  -1  -7  20    1.36    0.76
  -1  -7  20    0.44    0.59
  -1  -7  20    1.14    0.90
  -1  -7  19    8.66    0.90
  -1   7  19    8.51    0.82
  -1   7  19    8.95    1.04
  -1   7  19    8.55    0.88
  -1  -7  19    7.20    0.95
  -1   7  19    7.34    0.94
  -1   7  19    9.58    1.18
  -1  -7  19    9.32    1.17
  -1   7  18    8.88    1.02
  -1   7  18    8.48    0.97
  -1  -7  18   10.14    1.20
  -1   7  18    9.92    1.19
  -1  -7  18    7.95    0.96
  -1   7  18    7.92    0.85
  -1  -7  18    7.14    0.96
  -1   7  18    7.70    0.89
  -1  -7  17   86.00    3.22
  -1   7  17   89.03    2.90
  -1   7  17   86.58    3.01
  -1  -7  17   84.15    2.95
  -1  -7  17   90.56    3.25
  -1   7  17   86.26    2.93
  -1  -7  17   78.98    2.90
  -1   7  17   97.25    3.23
  -1   7  16   18.29    1.13
  -1   7  16   19.41    1.23
  -1  -7  16   20.34    1.50
  -1   7  16   18.83    1.27
  -1  -7  16   18.80    1.29
  -1   7  16   21.40    1.47
  -1  -7  16   17.35    1.24
  -1  -7  16   18.30    1.15
  -1  -7  16   19.71    1.44
  -1   7  15  145.16    4.10
  -1  -7  15  138.67    4.18
  -1  -7  15  136.31    4.48
  -1   7  15  145.29    4.24
  -1  -7  15  140.26    4.26
  -1   7  15  138.05    4.08
  -1  -7  15  138.36    4.09
  -1  -7  15  149.11    4.50
  -1   7  15  148.11    4.19
  -1   7  14   21.36    1.23
  -1  -7  14   19.00    1.14
  -1  -7  14   18.96    1.24
  -1  -7  14   20.04    1.11
  -1   7  14   19.82    1.14
  -1   7  14   19.66    1.08
  -1  -7  14   19.67    1.39
  -1  -7  14   20.44    1.09
  -1   7  14   19.83    1.07
  -1  -7  14   20.30    1.34
  -1   7  14   21.75    1.22
  -1   7  13    1.35    0.54
  -1   7  13    1.83    0.54
  -1  -7  13    1.05    0.70
  -1  -7  13    1.69    0.80
  -1  -7  13    2.15    0.54
  -1  -7  13    1.51    0.62
  -1  -7  13    1.47    0.68
  -1   7  13    1.78    0.61
  -1  -7  13    1.77    0.54
  -1   7  13    1.92    0.64
  -1  -7  12    6.38    0.63
  -1   7  12    8.29    0.78
  -1  -7  12    7.81    0.98
  -1  -7  12    7.33    0.71
  -1  -7  12    6.42    0.62
  -1  -7  12    7.62    0.83
  -1   7  12    7.12    0.76
  -1  -7  12    6.72    0.87
  -1   7  12    7.79    0.67
  -1  -7  11   92.57    2.95
  -1  -7  11   92.72    3.06
  -1  -7  11   90.25    2.68
  -1   7  11   92.86    2.96
  -1   7  11   91.83    2.90
  -1   7  11   98.95    2.72
  -1  -7  11   94.16    3.03
  -1  -7  11   90.85    2.69
  -1  -7  11   96.26    2.85
  -1   7  10    0.27    0.38
  -1   7  10    0.27    0.57
  -1  -7  10    0.27    0.47
  -1   7  10    0.60    0.34
  -1   7  10    1.06    0.53
  -1  -7  10    0.15    0.36
  -1  -7  10    0.27    0.54
  -1  -7  10    0.27    0.56
  -1   7   9   28.51    1.03
  -1  -7   9   27.52    1.02
  -1   7   9   28.78    1.04
  -1   7   8   65.93    1.89
  -1  -7   8   67.04    1.97
  -1   7   8   62.13    1.78
  -1  -7   8   58.29    1.76
   1  -7  -8   60.79    1.77
  -1   7   7   21.77    0.81
  -1  -7   7   26.59    1.08
  -1  -7   7   21.13    0.79
   1  -7  -7   27.63    0.94
  -1  -7   6  293.26    7.35
   1  -7  -6  308.82    7.49
   1  -7  -5  338.15    8.53
   1  -7  -4   45.31    1.36
  -1  -7   4   45.25    1.48
   1  -7  -4   49.20    1.63
   1  -7  -3  221.37    5.57
  -1  -7   3  216.14    5.64
   1  -7  -3  237.60    5.82
   1  -7  -3  222.92    5.53
   1  -7  -2  623.33   14.75
   1  -7  -2  602.14   14.48
   1  -7  -2  583.00   14.53
  -1  -7   2  612.38   14.60
   1  -7  -1  287.29    6.97
   1  -7  -1  296.49    7.23
  -1  -7   1  301.91    7.09
   1  -7  -1  293.58    7.05
   1  -7   0  570.22   13.62
  -1  -7   0  601.23   13.84
   1  -7   0  530.71   13.72
   1  -7   0  586.77   13.87
   1  -7   0  552.19   13.68
   1  -7   1  268.03    7.29
   1  -7   1  304.89    7.13
   1  -7   1  287.73    7.20
   1  -7   1  279.44    7.17
  -1  -7  -1  299.71    7.31
  -1  -7  -2  192.58    4.89
   1  -7   2  193.72    4.75
   1  -7   2  185.83    4.81
   1  -7   2  178.07    4.74
  -1  -7  -3   25.90    1.08
   1  -7   3   26.12    1.04
  -1  -7  -4    2.60    0.64
   1  -7   4    7.14    0.88
  -1  -7  -5   90.43    2.63
   1   7   6  263.29    6.36
  -1  -7  -6  264.90    6.41
   1  -7   6  251.18    6.34
   1  -7   7   59.10    1.82
  -1  -7  -7   56.76    1.83
   1  -7   7   51.80    1.60
   1   7   7   52.29    1.60
   1   7   7   59.10    1.83
   1   7   7   57.47    1.81
   1  -7   8   79.97    2.33
   1   7   8   85.32    2.50
   1   7   8   93.79    2.56
   1   7   8   78.18    2.33
  -1  -7  -8   85.68    2.52
   1  -7   8   87.83    2.51
   1   7   9   50.66    1.64
   1   7   9   53.45    1.85
   1  -7   9   52.52    1.91
   1  -7   9   51.12    2.00
   1  -7   9   56.61    1.78
  -1  -7  -9   49.84    1.74
   1   7   9   53.48    1.75
   1  -7   9   50.50    1.65
   1   7   9   50.83    1.84
   1   7   9   58.71    1.85
   1  -7  10   49.41    1.68
   1   7  10   51.36    1.74
   1  -7  10   53.38    1.89
   1  -7  10   50.32    1.94
   1   7  10   53.57    1.92
   1  -7  10   54.36    2.10
  -1  -7 -10   47.05    1.73
   1   7  10   58.24    1.90
   1   7  10   49.38    1.69
   1   7  10   50.75    1.85
   1  -7  10   54.92    1.77
   1   7  11   59.99    2.06
  -1  -7 -11   57.66    1.92
   1  -7  11   59.77    2.16
   1  -7  11   55.68    1.91
   1   7  11   56.77    1.90
   1   7  11   61.45    2.14
   1  -7  11   55.80    2.13
   1  -7  11   62.09    1.96
   1  -7  11   58.89    2.30
   1  -7  11   59.51    2.06
   1  -7  12   -0.12    0.49
   1  -7  12   -0.26    0.55
  -1  -7 -12    0.19    0.41
   1  -7  12    0.42    0.64
   1   7  12    0.13    0.70
   1  -7  12    0.10    0.71
   1   7  12    0.11    0.55
   1  -7  12   -0.21    0.66
   1  -7  12    0.31    0.49
   1  -7  13   18.55    1.07
   1  -7  13   19.45    1.25
   1   7  13   19.09    1.27
   1   7  13   18.84    1.09
   1  -7  13   17.43    1.06
   1  -7  13   20.60    1.31
   1  -7  13   19.06    1.40
   1   7  14    3.81    0.99
   1   7  14    2.82    0.68
   1  -7  14    4.28    1.09
   1  -7  14    3.33    0.81
   1  -7  14    5.52    0.91
   1   7  14    6.06    0.99
   1  -7  14    5.48    0.97
   1   7  14    3.89    0.86
   1   7  15  119.83    3.74
   1  -7  15  112.82    3.57
   1  -7  15  116.01    3.80
   1  -7  15  115.64    3.72
   1   7  15  122.18    3.85
   1  -7  15  121.03    4.00
   1   7  15  115.36    3.62
   1  -7  16   97.56    3.21
   1  -7  16   99.54    3.43
   1  -7  16   96.06    3.29
   1  -7  16  108.28    3.68
   1   7  16   99.02    3.20
   1   7  16  102.20    3.22
   1   7  16  104.27    3.27
   1   7  16  101.41    3.40
   1   7  17   33.79    1.71
   1  -7  17   30.36    1.60
   1  -7  17   34.55    1.91
   1  -7  17   32.23    1.58
   1   7  17   32.97    1.54
   1   7  17   31.77    1.56
   1  -7  17   33.89    1.74
   1   7  18   38.05    1.62
   1  -7  18   33.52    1.60
   1  -7  18   34.23    1.64
   1   7  18   32.89    1.59
   1   7  18   36.08    1.76
   1  -7  18   38.58    1.98
   1   7  19  127.06    3.83
   1  -7  19  127.57    3.87
   1   7  19  136.82    4.06
   1   7  19  129.08    3.77
   1  -7  19  129.80    4.22
   1   7  20   25.77    1.45
   1   7  20   26.15    1.53
   1  -7  20   27.30    1.62
   1   7  21   43.70    1.72
   1   7  21   46.79    1.88
   1   7  22    5.52    0.79
   1   7  23   20.73    1.00
  -1   8  23    3.39    0.55
  -1   8  23    2.20    0.44
  -1   8  22   22.23    1.10
  -1   8  22   24.42    1.22
  -1   8  21   75.27    2.60
  -1   8  21   70.25    2.49
  -1  -8  21   71.95    2.63
  -1  -8  20   14.00    0.98
  -1  -8  20   16.55    1.32
  -1   8  20   15.39    0.92
  -1   8  20   16.59    1.30
  -1   8  19   56.68    2.13
  -1  -8  19   60.38    2.42
  -1   8  19   54.24    1.99
  -1   8  19   58.90    2.39
  -1   8  19   55.78    2.08
  -1  -8  19   55.53    2.13
  -1  -8  18   36.68    1.91
  -1   8  18   36.85    1.84
  -1  -8  18   32.67    1.63
  -1   8  18   31.51    1.55
  -1   8  18   32.74    1.49
  -1   8  18   31.92    1.59
  -1  -8  17   26.92    1.49
  -1   8  17   25.98    1.41
  -1   8  17   25.36    1.40
  -1   8  17   29.32    1.68
  -1  -8  17   30.98    1.70
  -1  -8  16   11.07    1.11
  -1  -8  16   11.99    1.26
  -1   8  16   11.55    1.26
  -1   8  16   10.16    0.91
  -1   8  16   11.83    1.02
  -1   8  16   10.77    1.01
  -1   8  15    3.49    0.77
  -1  -8  15    3.66    0.88
  -1   8  15    2.37    0.74
  -1  -8  15    2.80    0.95
  -1   8  15    4.85    1.00
  -1   8  15    3.63    0.74
   1  -8 -14   18.66    1.12
  -1   8  14   22.18    1.26
  -1  -8  14   22.64    1.38
  -1   8  14   22.75    1.25
  -1  -8  14   22.92    1.45
  -1   8  13  262.85    7.12
  -1  -8  13  277.04    7.38
  -1  -8  13  268.63    7.24
   1  -8 -13  251.34    7.05
  -1   8  13  274.77    7.10
  -1   8  12    7.35    0.82
  -1   8  12    7.55    0.92
   1  -8 -12    6.24    0.82
  -1  -8  12    7.32    0.93
  -1  -8  12    5.27    0.97
  -1   8  12    6.61    0.84
   1  -8 -11  526.28   13.70
  -1  -8  11  550.00   13.88
  -1  -8  11  556.91   13.70
  -1   8  11  562.99   13.80
   1  -8 -10   26.96    1.35
  -1   8  10   27.01    1.39
  -1   8  10   21.49    0.95
  -1  -8  10   25.97    1.26
  -1  -8  10   23.11    1.35
  -1   8   9  225.75    6.22
   1  -8  -9  236.76    6.22
  -1  -8   9  229.51    6.16
  -1   8   9  224.66    5.94
  -1  -8   9  229.89    6.26
  -1   8   8    2.47    0.65
  -1   8   8    1.68    0.42
   1  -8  -8    1.97    0.58
  -1  -8   8    2.95    0.63
  -1  -8   8    2.56    0.61
  -1  -8   7   11.64    0.82
  -1  -8   7    9.77    0.78
  -1   8   7   10.33    0.82
   1  -8  -7   10.20    0.79
   1  -8  -6    0.84    0.57
   1  -8  -5   48.60    1.73
  -1  -8   5   45.87    1.58
   1  -8  -5   47.11    1.38
   1  -8  -4   49.81    1.44
   1  -8  -4   51.84    1.78
  -1  -8   4   50.09    1.63
   1  -8  -4   48.99    1.51
   1  -8  -3   84.89    2.29
   1  -8  -3   86.06    2.38
  -1  -8   3   84.18    2.46
   1  -8  -3   89.78    2.64
   1  -8  -2  193.80    5.15
   1  -8  -2  200.34    4.84
   1  -8  -1   83.87    2.03
   1  -8  -1   77.75    2.14
   1  -8  -1   77.99    2.33
   1  -8   0  312.28    7.56
   1   8   0  283.57    7.23
  -1  -8   0  289.62    7.24
   1  -8   0  296.87    7.35
   1  -8   0  298.93    7.24
   1  -8   0  292.41    7.37
   1   8   1  294.68    7.33
   1  -8   1  307.21    7.34
   1  -8   1  311.07    7.62
   1  -8   1  291.50    7.43
  -1  -8  -1  306.82    7.56
  -1  -8  -2   34.09    1.31
   1  -8   2   32.86    1.25
   1   8   2   30.34    1.14
   1  -8   3    8.84    0.69
  -1  -8  -3   10.71    0.77
   1   8   3    9.69    0.63
  -1  -8  -4   15.88    0.87
   1  -8   4   17.94    0.91
   1   8   4   17.95    0.85
   1   8   5   65.97    2.02
  -1  -8  -5   65.26    2.08
   1   8   6   25.00    1.16
   1   8   6   25.79    1.08
   1  -8   6   27.45    1.23
  -1  -8  -6   25.53    1.14
   1   8   7  109.00    3.02
   1   8   7   99.09    3.07
   1   8   7   98.20    2.98
   1  -8   7  102.45    2.99
   1  -8   7  111.84    3.18
  -1  -8  -7  102.46    3.02
   1  -8   7  104.94    3.22
   1  -8   8   73.09    2.35
   1  -8   8   78.60    2.56
  -1  -8  -8   73.67    2.36
   1   8   8   70.53    2.36
   1   8   8   79.90    2.43
   1  -8   8   76.98    2.61
   1   8   8   72.33    2.40
   1   8   8   71.26    2.30
  -1  -8  -9  415.26   10.70
   1   8   9  430.12   10.80
   1  -8   9  433.96   11.03
   1   8   9  447.11   10.78
   1   8   9  440.75   10.84
   1   8   9  405.40   10.65
   1  -8   9  428.00   10.71
   1   8  10   73.16    2.55
   1   8  10   86.32    2.81
   1   8  10   84.69    2.78
   1   8  10  103.77    2.87
   1  -8  10   87.02    2.69
  -1  -8 -10   82.57    2.66
   1  -8  10   98.48    3.19
   1  -8  10   88.59    2.80
   1  -8  11  446.30   11.36
   1  -8  11  455.02   11.10
   1   8  11  449.81   11.23
   1  -8  11  446.46   11.49
   1   8  11  420.87   11.01
   1  -8  11  422.72   11.18
   1   8  11  483.25   11.25
  -1  -8 -11  404.79   11.02
   1   8  11  471.74   11.31
   1  -8  12   15.53    1.07
   1   8  12   15.36    1.07
   1   8  12   18.62    1.34
   1   8  12   19.68    1.32
   1  -8  12   21.55    1.42
   1  -8  12   19.92    1.52
   1  -8  13    2.68    0.67
   1  -8  13    3.43    0.87
   1  -8  13    2.85    0.95
   1   8  13    2.88    0.72
   1   8  13    2.86    0.90
   1   8  14   86.77    2.86
   1   8  14   76.96    2.66
   1  -8  14   87.75    3.13
   1  -8  14   77.79    2.86
   1  -8  14   78.12    2.60
   1   8  14   84.30    2.92
   1   8  15   70.36    2.49
   1   8  15   71.01    2.55
   1   8  15   62.04    2.26
   1  -8  15   69.51    2.76
   1  -8  15   66.96    2.58
   1  -8  16    4.83    0.97
   1   8  16    3.13    0.83
   1  -8  16    6.04    1.13
   1   8  16    4.66    0.90
   1   8  16    4.85    0.84
   1   8  17   55.33    2.20
   1  -8  17   52.02    2.18
   1   8  17   55.82    2.31
   1   8  17   54.35    2.11
   1  -8  17   57.92    2.49
   1   8  18    1.23    0.76
   1   8  18    1.58    0.68
   1  -8  18    1.22    0.97
   1  -8  18    1.11    0.76
   1   8  18    1.22    0.89
   1   8  19   62.83    2.35
   1   8  19   63.42    2.18
   1  -8  19   67.08    2.60
   1   8  20    2.47    0.60
   1   8  20    3.35    0.76
   1   8  21    4.67    0.70
   1   8  22   15.31    0.91
   1   8  22   14.89    0.96
  -1   9  23    8.95    0.60
  -1   9  22    3.61    0.63
  -1   9  21   39.63    1.47
  -1   9  21   45.98    1.82
  -1   9  21   43.47    1.72
  -1   9  20    2.05    0.84
  -1  -9  20    1.71    0.82
  -1  -9  20    1.26    0.63
  -1   9  20    1.61    0.53
  -1   9  19    7.87    1.05
  -1  -9  19    5.94    0.83
  -1  -9  19    7.58    1.03
  -1   9  19    7.16    0.76
  -1   9  18   73.60    2.67
  -1  -9  18   63.50    2.46
  -1   9  18   69.55    2.36
  -1   9  18   67.05    2.32
  -1   9  18   65.63    2.38
  -1  -9  18   69.67    2.71
  -1  -9  17  100.38    3.39
  -1   9  17  112.16    3.55
  -1   9  17   98.11    3.21
  -1  -9  17  111.17    3.63
  -1   9  17   99.77    3.28
  -1   9  16    2.17    0.76
  -1  -9  16    1.77    0.85
  -1   9  16    2.16    0.70
  -1   9  16    1.84    0.69
  -1   9  16    3.84    1.00
  -1  -9  16    3.06    0.97
  -1  -9  15    9.15    1.14
  -1   9  15    8.46    0.90
  -1  -9  15   10.17    1.07
  -1   9  15    8.78    0.89
  -1   9  15    9.90    1.13
  -1  -9  14   98.88    3.32
  -1  -9  14   94.51    3.20
  -1   9  14   93.27    2.97
   1  -9 -14   88.50    2.95
  -1   9  14   93.18    3.06
  -1  -9  13    5.72    1.01
  -1   9  13    6.97    0.91
  -1  -9  13    6.43    1.00
  -1   9  13    6.58    0.79
   1  -9 -13    5.35    0.78
  -1   9  13    6.43    0.87
  -1  -9  12  227.73    6.45
   1  -9 -12  211.67    6.20
  -1  -9  12  230.24    6.18
  -1   9  12  227.63    6.34
  -1   9  11   14.22    1.10
  -1   9  11   16.74    1.05
   1  -9 -11   14.52    0.99
  -1  -9  11   14.23    1.15
  -1  -9  10   84.69    2.85
   1  -9 -10   79.50    2.72
  -1   9  10   81.62    2.79
   1  -9  -9    3.25    0.66
  -1  -9   9    3.83    0.73
  -1   9   9    3.99    0.74
  -1  -9   9    3.80    0.74
  -1   9   9    2.85    0.47
  -1   9   8  104.62    3.30
  -1  -9   8  103.44    3.20
  -1  -9   8  103.39    3.26
  -1  -9   8  113.83    3.30
   1  -9  -8  111.62    3.30
  -1   9   8  102.63    3.02
  -1  -9   7  117.25    3.49
   1  -9  -7  115.82    3.49
  -1  -9   6  169.96    4.79
   1  -9  -6  178.56    4.86
  -1   9   5   13.60    1.05
  -1  -9   5   13.20    0.89
   1  -9  -5   11.03    0.91
  -1  -9   5   12.52    0.96
  -1   9   4  131.01    3.86
   1  -9  -4  142.56    3.93
   1  -9  -3    5.19    0.50
  -1   9   3    4.95    0.64
   1  -9  -3    5.49    0.66
   1  -9  -2   28.94    1.28
   1  -9  -2   28.52    1.08
   1  -9  -2   28.02    0.94
   1  -9  -1   17.94    1.05
   1  -9  -1   19.78    0.74
   1  -9  -1   17.38    0.86
   1  -9   0   51.74    1.50
   1  -9   0   55.38    1.89
   1  -9   0   52.54    1.65
   1  -9   0   48.35    1.61
  -1  -9   0   45.75    1.45
   1   9   1    0.96    0.37
   1  -9   1    1.25    0.38
   1   9   2    0.34    0.38
   1  -9   2    0.90    0.46
  -1  -9  -2    0.02    0.44
   1   9   2    0.51    0.50
   1   9   3   55.40    1.82
  -1  -9  -3   57.01    1.98
   1  -9   3   58.60    1.92
   1   9   3   59.34    1.99
  -1  -9  -4  156.20    4.27
   1   9   4  148.30    4.11
   1  -9   4  147.61    4.30
   1  -9   4  157.23    4.19
   1   9   4  161.98    4.31
  -1  -9  -5   27.05    1.28
   1  -9   5   25.16    1.22
   1  -9   5   28.22    1.39
   1   9   5   24.08    1.14
   1   9   6  193.23    5.07
   1  -9   6  190.86    5.30
  -1  -9  -6  186.90    5.14
   1  -9   6  189.71    5.25
   1  -9   7   80.17    2.71
   1   9   7   72.49    2.51
   1  -9   7   76.37    2.45
   1   9   7   72.39    2.43
  -1  -9  -7   77.64    2.46
   1   9   7   74.69    2.40
   1   9   7   82.43    2.46
   1  -9   7   82.08    2.63
   1   9   8    4.47    0.64
   1  -9   8    4.93    0.76
   1  -9   8    3.73    0.77
  -1  -9  -8    4.85    0.60
   1   9   8    3.74    0.71
   1   9   8    3.31    0.64
   1  -9   8    4.10    0.63
   1   9   8    4.05    0.58
   1   9   9    1.86    0.71
   1   9   9    2.31    0.69
   1  -9   9    3.84    0.88
  -1  -9  -9    2.56    0.60
   1  -9   9    2.01    0.64
   1   9   9    1.20    0.50
   1   9   9    2.57    0.75
   1  -9   9    3.50    0.91
   1   9  10   66.78    2.23
   1  -9  10   73.78    2.33
   1   9  10   75.20    2.41
   1  -9  10   68.61    2.45
   1  -9  10   70.66    2.63
   1   9  10   76.21    2.47
   1   9  10   68.62    2.44
  -1  -9 -10   62.47    2.23
  -1  -9 -11   14.24    0.90
   1   9  11   11.06    1.04
   1   9  11   13.91    1.23
   1  -9  11   17.71    1.48
   1  -9  11   11.20    1.01
   1   9  11   17.03    1.25
   1   9  11   10.55    0.79
   1  -9  12  236.53    6.69
   1  -9  12  243.37    7.03
   1   9  12  264.20    6.77
   1  -9  12  249.55    6.92
   1   9  12  257.15    6.84
   1   9  12  244.72    6.75
   1  -9  13   19.67    1.20
   1   9  13   22.22    1.29
   1  -9  13   23.83    1.64
   1   9  13   23.33    1.39
   1  -9  13   23.00    1.46
   1  -9  14    3.74    1.06
   1  -9  14    3.03    0.67
   1  -9  14    2.55    0.92
   1   9  14    3.01    0.76
   1   9  14    4.41    0.79
   1   9  15   35.64    1.62
   1   9  15   41.22    1.79
   1  -9  15   42.26    2.08
   1  -9  15   40.17    1.91
   1  -9  16   44.99    2.16
   1   9  16   44.77    1.88
   1   9  16   39.63    1.77
   1  -9  16   44.01    1.96
   1  -9  17    5.85    0.96
   1  -9  17    7.48    1.17
   1   9  17    5.78    1.05
   1   9  17    5.09    0.79
   1   9  17    7.29    0.95
   1   9  18    0.84    0.68
   1   9  18    0.35    0.84
   1   9  18    0.12    0.60
   1  -9  18    0.30    0.71
   1  -9  18    0.36    0.89
   1   9  19   88.80    2.82
   1   9  19   86.25    2.73
   1   9  19   93.56    3.03
   1   9  20   12.48    1.02
   1   9  20   10.11    0.75
   1   9  21   50.17    1.73
  -1  10  22   63.19    1.97
  -1  10  21   47.72    1.77
  -1  10  21   52.43    1.85
  -1 -10  20   57.43    2.04
  -1  10  20   60.22    1.95
  -1  10  19    9.12    0.78
  -1  10  19    8.51    1.00
  -1 -10  19    7.40    0.84
  -1  10  18    3.30    0.68
  -1 -10  18    4.59    0.83
  -1  10  18    3.41    0.69
  -1  10  18    3.76    0.89
  -1 -10  18    4.32    0.90
  -1  10  17    6.67    0.97
  -1 -10  17    5.40    1.01
  -1 -10  17    4.46    0.94
  -1 -10  16    2.75    0.92
  -1  10  16    2.59    0.71
  -1 -10  16    2.81    0.92
  -1  10  16    2.96    0.92
  -1  10  15    0.07    0.79
  -1 -10  15    0.14    0.81
  -1  10  15    0.54    0.73
  -1 -10  15    0.26    0.88
  -1  10  14   13.17    1.17
  -1 -10  14   11.82    1.16
  -1 -10  14   13.55    1.22
  -1  10  14   10.03    1.04
  -1  10  14   13.08    1.07
   1 -10 -13   65.67    2.38
  -1 -10  13   64.69    2.31
  -1  10  13   71.43    2.56
  -1 -10  13   69.98    2.66
  -1 -10  12   18.04    1.30
  -1 -10  12   16.89    1.10
   1 -10 -12   16.26    1.10
  -1  10  12   16.92    1.18
  -1  10  12   19.47    1.31
  -1 -10  11   37.95    1.82
  -1 -10  11   39.21    1.84
  -1  10  11   42.89    1.69
  -1  10  11   41.04    1.83
   1 -10 -11   36.47    1.65
  -1  10  10   47.36    2.04
  -1 -10  10   52.13    2.11
   1 -10 -10   47.83    1.95
  -1 -10  10   47.86    2.02
  -1 -10   9    7.63    0.94
  -1 -10   9    4.66    0.84
  -1  10   9    7.53    1.00
  -1  10   9    5.82    0.81
  -1  10   9    5.06    0.57
   1 -10  -9    7.14    0.84
  -1 -10   8  159.61    4.45
  -1  10   8  141.68    4.10
  -1  10   8  151.64    4.44
   1 -10  -8  151.14    4.36
   1 -10  -7   55.12    2.07
  -1 -10   7   54.88    2.09
  -1 -10   6  256.73    6.91
  -1  10   6  262.75    6.99
   1 -10  -6  260.76    6.96
   1 -10  -5    1.46    0.59
  -1  10   5    2.57    0.69
  -1 -10   5    1.96    0.63
  -1  10   4   15.01    1.23
   1 -10  -4   15.64    1.16
  -1 -10   3  226.76    5.93
  -1  10   3  209.28    5.99
   1  10  -3  226.86    5.88
   1 -10  -3  225.31    6.06
   1 -10  -2  103.30    2.96
   1  10  -2  106.03    3.10
  -1  10   2  108.64    3.21
  -1 -10   2  106.21    3.08
   1 -10  -2  109.50    3.26
  -1  10   1   52.52    1.92
   1 -10  -1   52.10    1.75
   1 -10  -1   57.40    2.04
   1  10  -1   57.30    1.88
  -1  10   0   56.56    1.94
   1  10   0   58.41    1.94
   1 -10   0   54.71    1.80
   1  10   1  116.78    3.17
   1 -10   1  111.80    3.30
   1 -10   1  121.00    3.42
   1  10   1  114.67    3.42
  -1  10  -1  117.65    3.43
   1  10   2  107.24    3.10
   1 -10   2  113.23    3.23
   1  10   2  107.00    3.33
  -1  10  -2  112.42    3.32
   1 -10   3  173.20    4.85
  -1 -10  -3  183.51    4.86
   1 -10   3  175.16    4.72
   1  10   3  164.75    4.59
   1  10   3  178.04    4.86
   1  10   4    2.11    0.53
   1 -10   4    1.78    0.58
  -1 -10  -4    2.86    0.56
   1 -10   4    1.88    0.67
   1  10   4    2.19    0.66
   1  10   5   30.52    1.52
  -1 -10  -5   32.02    1.55
   1  10   5   30.60    1.41
   1 -10   5   39.19    1.68
   1 -10   5   36.47    1.50
  -1 -10  -6  201.07    5.59
   1  10   6  209.46    5.52
   1 -10   6  208.36    5.76
   1  10   7   89.46    2.67
   1 -10   7   90.18    2.91
  -1 -10  -7   83.44    2.67
   1  10   7   82.26    2.78
   1 -10   8  151.51    4.22
   1  10   8  145.52    4.35
  -1 -10  -8  139.76    4.17
   1  10   8  157.17    4.25
   1 -10   8  162.26    4.50
   1  10   8  140.05    4.15
   1  10   8  145.57    4.20
   1 -10   9    6.82    0.96
  -1 -10  -9    5.93    0.70
   1  10   9    5.82    0.88
   1  10   9    5.42    0.79
   1 -10   9    5.22    0.78
   1  10   9    4.26    0.60
   1  10   9    6.65    0.83
   1 -10  10    9.70    0.99
   1 -10  10   12.11    1.17
   1 -10  10   13.35    1.19
   1  10  10   12.49    0.99
   1  10  10   10.20    1.02
  -1 -10 -10    9.55    0.78
   1  10  10   11.01    0.79
   1 -10  11  117.48    3.99
   1 -10  11  120.71    3.79
   1  10  11  131.25    3.81
   1  10  11  122.49    3.84
   1  10  12   34.38    1.69
   1 -10  12   32.89    1.61
   1  10  12   37.34    1.72
   1 -10  12   36.20    1.93
   1  10  13   13.89    1.12
   1 -10  13   15.69    1.40
   1  10  13   14.90    1.07
   1 -10  13   13.51    1.29
   1  10  13   14.43    1.14
   1 -10  13   14.21    1.06
   1  10  14    1.22    0.69
   1 -10  14    1.23    0.60
   1 -10  14    1.72    0.93
   1  10  14    1.38    0.72
   1  10  14    0.70    0.74
   1 -10  14    1.19    0.90
   1  10  15   12.21    0.98
   1  10  15   11.92    0.98
   1  10  15   11.54    1.02
   1 -10  15   13.67    1.24
   1  10  16   18.30    1.18
   1  10  16   22.10    1.28
   1  10  16   24.43    1.45
   1  10  16   18.84    1.07
   1 -10  16   22.31    1.42
   1  10  17    0.69    0.65
   1 -10  17    0.18    0.73
   1  10  17    0.58    0.80
   1  10  17    0.33    0.62
   1  10  18   34.56    1.49
   1  10  18   36.09    1.50
   1 -10  18   35.17    1.61
   1  10  19   21.36    1.06
   1  10  19   20.88    1.07
   1  10  19   24.15    1.33
   1  10  20   63.80    2.20
   1  10  21   23.48    1.08
   1  10  21   19.25    0.92
  -1  11  21    1.43    0.49
  -1  11  20    4.11    0.68
  -1  11  19    7.95    0.70
  -1  11  19    8.56    0.87
  -1 -11  19    7.47    0.80
  -1 -11  18    4.67    0.79
  -1  11  18    3.94    0.65
  -1  11  18    4.57    0.83
  -1  11  17   14.20    0.96
  -1 -11  17   12.30    1.08
  -1  11  17   15.14    1.14
  -1 -11  16   54.46    2.24
  -1  11  16   55.79    2.20
  -1  11  16   55.91    2.08
  -1  11  16   54.18    2.01
  -1  11  15   91.06    3.02
  -1  11  15   85.14    2.90
  -1  11  15   91.17    2.92
  -1 -11  15   83.89    3.07
  -1  11  14    5.92    0.91
  -1  11  14    7.36    1.00
  -1  11  14    7.78    0.92
  -1 -11  13    2.95    0.65
  -1  11  13    4.57    0.84
  -1  11  13    4.66    0.79
  -1 -11  13    4.22    0.88
  -1  11  13    4.51    0.92
  -1  11  12   10.57    1.04
  -1  11  12    8.84    1.09
   1 -11 -12    8.28    0.85
  -1 -11  12    8.72    1.05
  -1 -11  12   10.20    1.20
  -1  11  12    9.19    0.96
  -1 -11  12    9.46    0.92
  -1  11  11  340.11    8.56
  -1 -11  11  345.06    8.85
  -1  11  11  327.06    8.75
  -1 -11  10   76.64    2.79
  -1  11  10   75.75    2.54
  -1  11  10   70.02    2.71
   1 -11 -10   70.23    2.57
  -1 -11   9  277.63    7.21
  -1  11   9  272.13    6.94
   1 -11  -9  243.62    7.01
  -1  11   9  249.52    7.15
  -1 -11   8   19.56    1.29
  -1  11   8   18.18    1.04
  -1  11   8   15.77    0.93
   1 -11  -8   17.71    1.14
   1 -11  -7    1.68    0.62
  -1  11   7    1.04    0.57
  -1 -11   6   21.97    1.41
   1 -11  -6   25.31    1.53
   1 -11  -5  725.83   17.47
  -1  11   5  692.23   17.45
  -1 -11   5  683.87   17.35
   1 -11  -4   35.84    1.62
  -1 -11   4   32.80    1.51
  -1  11   4   37.05    1.74
  -1 -11   3  250.16    6.54
   1  11  -3  257.27    6.51
   1 -11  -3  260.19    6.72
  -1  11   3  239.58    6.62
   1 -11  -2    6.59    0.62
  -1  11   2    7.64    0.87
   1  11  -2    8.14    0.81
  -1 -11   2    6.84    0.74
   1  11  -1   60.43    2.12
  -1  11   1   58.48    2.15
   1  11   0    2.25    0.69
  -1  11   0    4.67    0.83
   1 -11   1    0.84    0.58
  -1  11  -1    1.10    0.61
   1  11   1    0.86    0.63
   1 -11   1    0.89    0.54
   1 -11   2   33.55    1.47
  -1  11  -2   34.28    1.50
   1  11   2   26.82    1.19
   1 -11   2   30.42    1.51
   1  11   2   26.24    1.44
   1 -11   3  199.31    5.38
  -1  11  -3  197.01    5.40
   1  11   3  198.51    5.54
   1 -11   3  203.25    5.53
   1  11   3  196.85    5.25
   1  11   4   46.57    1.99
   1 -11   4   46.81    1.95
   1  11   5  491.69   12.33
   1 -11   5  478.06   12.31
   1 -11   5  495.80   12.16
   1  11   5  469.24   12.04
   1  11   6    1.08    0.58
   1  11   6    1.26    0.56
   1 -11   6    0.84    0.63
   1 -11   6    1.65    0.78
  -1 -11  -6    1.41    0.58
   1 -11   7   22.74    1.37
  -1 -11  -7   20.56    1.14
   1  11   7   20.95    1.13
   1  11   7   19.97    1.13
   1  11   8   65.45    2.51
   1  11   8   71.44    2.43
  -1 -11  -8   64.99    2.33
  -1 -11  -9  406.78   10.84
   1  11   9  457.60   10.96
   1 -11   9  461.59   11.26
   1  11   9  442.31   11.12
   1  11   9  395.39   10.75
   1 -11  10  102.41    3.56
   1  11  10  108.24    3.61
   1 -11  11   86.95    3.03
   1  11  11   89.25    3.10
   1 -11  11   94.18    3.26
   1  11  11   93.56    3.00
   1 -11  12    0.20    0.66
   1  11  12    0.32    0.61
   1  11  12    0.17    0.69
   1  11  12   -0.03    0.72
   1 -11  13   46.64    1.93
   1  11  13   54.74    2.06
   1  11  13   51.33    2.08
   1  11  13   49.61    1.90
   1  11  14   28.48    1.47
   1  11  14   29.74    1.36
   1  11  14   24.91    1.37
   1 -11  14   30.73    1.64
   1 -11  15   20.82    1.40
   1  11  15   16.13    1.09
   1  11  15   17.75    1.06
   1  11  15   18.08    1.16
   1  11  15   19.76    1.31
   1  11  16   33.08    1.41
   1  11  16   32.63    1.51
   1 -11  16   33.03    1.69
   1 -11  17    6.61    0.87
   1  11  17    7.94    0.90
   1  11  17    7.53    0.79
   1  11  17    6.22    0.66
   1  11  18    3.52    0.77
   1  11  18    3.58    0.63
   1  11  19   13.42    0.94
   1  11  20    1.00    0.54
   1  11  20    1.25    0.48
  -1  12  19    6.71    0.70
  -1 -12  18    0.16    0.60
  -1  12  18   -0.02    0.48
  -1  12  18   -0.08    0.59
  -1  12  17    0.09    0.65
  -1  12  17    0.63    0.55
  -1 -12  17    0.48    0.70
  -1  12  16    2.49    0.75
  -1  12  16    2.73    0.65
  -1 -12  16    1.56    0.82
  -1  12  16    2.46    0.67
  -1  12  15    0.67    0.69
  -1  12  15    0.52    0.70
  -1  12  15   -0.10    0.63
  -1  12  14    4.06    0.76
  -1  12  14    3.57    0.80
  -1  12  14    5.59    0.85
  -1 -12  13   -0.23    0.55
  -1  12  13    0.40    0.68
  -1 -12  13    0.79    0.88
  -1  12  13   -0.03    0.80
  -1  12  13    0.74    0.70
  -1  12  12    1.39    0.70
  -1  12  12    2.06    0.75
  -1 -12  12    1.50    0.92
  -1  12  12    1.02    0.80
  -1 -12  12    0.91    0.65
  -1  12  11  160.89    4.42
  -1  12  11  148.09    4.38
  -1 -12  11  161.24    4.69
  -1  12  11  156.22    4.61
  -1 -12  11  141.75    4.37
   1 -12 -11  138.87    4.34
  -1  12  10  104.10    3.45
  -1 -12  10  109.85    3.53
  -1  12  10  102.92    3.19
  -1  12  10  100.33    3.20
  -1  12   9  285.43    7.67
  -1  12   9  307.19    7.71
   1 -12  -9  271.81    7.77
  -1 -12   9  307.57    8.03
  -1  12   8   59.74    2.17
  -1 -12   8   64.01    2.44
   1 -12  -8   60.26    2.30
  -1 -12   7    3.67    0.89
  -1  12   7    5.92    1.06
  -1  12   7    4.46    0.73
   1 -12  -7    5.44    0.85
  -1  12   7    4.70    0.66
  -1  12   6   38.16    1.57
  -1  12   6   41.70    1.93
   1 -12  -6   41.64    1.80
  -1 -12   6   37.65    1.80
  -1 -12   5  121.65    3.92
   1 -12  -5  140.23    4.11
  -1  12   5  126.70    3.71
  -1  12   5  138.26    4.14
  -1 -12   4  130.20    3.94
  -1  12   4  128.69    4.04
   1  12  -4  130.68    3.82
  -1  12   4  132.32    3.69
   1  12  -3   56.91    2.09
  -1  12   3   54.86    2.22
  -1 -12   3   56.81    2.07
  -1  12   3   54.49    1.84
  -1  12   2   48.24    2.07
  -1 -12   2   52.94    1.96
   1  12  -2   53.93    2.02
  -1  12   1   33.47    1.74
   1  12  -1   24.71    1.41
   1  12   0  402.64   10.26
  -1  12   0  391.55   10.25
   1 -12   1   11.30    0.97
  -1  12  -1   12.44    1.08
   1  12   1    8.87    1.01
   1 -12   2   23.00    1.30
   1  12   2   23.92    1.39
  -1  12  -2   21.59    1.27
   1 -12   3   89.77    2.96
   1  12   3   85.05    2.63
   1  12   3   84.63    2.97
  -1  12  -3   87.10    2.79
   1  12   4  166.17    4.76
   1 -12   4  165.58    4.74
   1  12   4  151.31    4.37
   1 -12   5   27.83    1.56
   1  12   5   24.98    1.24
   1  12   5   27.10    1.54
   1 -12   6   26.90    1.55
   1  12   6   28.17    1.54
   1  12   6   24.65    1.30
   1  12   6   22.49    1.22
   1  12   7   73.15    2.49
   1 -12   7   78.50    2.83
   1  12   7   71.79    2.48
   1 -12   8  111.47    3.48
   1  12   8  100.73    3.08
   1  12   9  208.31    5.71
   1  12   9  196.79    5.87
   1 -12   9  214.65    6.04
   1  12  10   23.90    1.40
   1  12  10   19.60    1.44
   1 -12  10   22.08    1.41
   1 -12  10   26.22    1.71
   1  12  11   37.17    1.65
   1 -12  11   36.44    1.71
   1  12  11   33.70    1.76
   1 -12  11   36.84    1.88
   1 -12  12   10.08    1.18
   1  12  12   11.07    1.08
   1  12  12   12.32    1.03
   1 -12  12    9.78    0.96
   1  12  13    9.52    1.01
   1 -12  13    9.16    0.86
   1  12  14   11.92    1.02
   1  12  14   14.10    1.05
   1  12  15    9.12    0.91
   1 -12  15    9.01    1.04
   1  12  15    8.49    0.82
   1  12  16    1.27    0.70
   1  12  16    1.69    0.62
   1 -12  16    0.19    0.73
   1  12  17    0.13    0.61
   1  12  17   -0.13    0.52
   1  12  18   10.27    0.80
   1  12  19   12.24    0.75
   1  12  20    7.53    0.50
  -1  13  19   19.94    0.90
  -1  13  17   34.18    1.33
  -1 -13  17   34.75    1.49
  -1  13  17   34.30    1.33
  -1  13  16    5.41    0.66
  -1  13  16    6.93    0.72
  -1  13  16    6.43    0.69
  -1  13  15   19.31    1.10
  -1  13  15   19.05    1.09
  -1  13  14  102.56    3.23
  -1  13  14  105.91    3.16
  -1  13  14   95.65    3.10
  -1 -13  14  108.40    3.42
  -1  13  13    9.40    1.05
  -1 -13  13   10.01    1.15
  -1  13  13    9.59    0.91
  -1  13  13    8.12    0.85
  -1 -13  12  194.94    5.35
  -1  13  12  173.25    4.95
  -1 -13  12  163.61    4.91
  -1  13  12  182.69    5.22
  -1  13  12  189.54    5.05
  -1  13  11   52.71    1.97
  -1 -13  11   56.57    2.30
  -1 -13  11   48.51    1.96
  -1  13  11   51.32    2.20
  -1  13  11   48.98    1.90
  -1 -13  10   26.69    1.60
  -1  13  10   26.45    1.32
  -1  13  10   26.82    1.61
  -1  13   9  166.94    4.75
  -1 -13   9  171.30    5.03
  -1 -13   8   20.91    1.43
  -1  13   8   22.01    1.21
  -1 -13   7    2.90    0.86
  -1  13   7    4.23    0.68
  -1  13   7    4.25    0.98
  -1 -13   6   33.30    1.67
  -1  13   6   29.68    1.39
  -1  13   6   33.05    1.41
  -1  13   6   36.30    1.86
  -1  13   5  161.06    4.51
  -1  13   5  167.91    4.97
  -1 -13   5  165.69    4.82
  -1  13   4    7.96    0.81
  -1 -13   4    8.11    1.00
  -1 -13   3   79.59    2.74
  -1  13   3   80.38    2.90
   1  13  -3   84.63    2.76
  -1  13   2   23.87    1.44
  -1 -13   2   20.79    1.21
   1  13  -2   21.99    1.32
  -1  13   1   12.03    1.13
   1  13  -1   12.31    1.10
  -1  13   0   23.20    1.37
   1  13   0   23.24    1.37
   1  13   1    9.31    1.04
  -1  13  -1   11.52    1.07
   1 -13   1    9.40    0.92
   1 -13   2    5.96    0.92
  -1  13  -2    4.04    0.86
   1  13   2    4.15    1.01
   1 -13   3  195.95    5.60
   1  13   3  198.05    5.66
  -1  13  -3  197.56    5.48
   1 -13   4   51.29    2.08
   1  13   4   51.03    2.15
   1  13   5   50.82    2.03
   1 -13   5   58.27    2.29
   1  13   5   60.35    2.33
   1  13   5   53.04    1.93
   1  13   6    1.42    0.87
   1 -13   6    1.73    0.87
   1  13   6    1.02    0.55
   1  13   6    0.92    0.61
   1 -13   7   53.93    2.23
   1  13   7   49.74    1.89
   1  13   7   46.85    1.86
   1  13   7   52.95    2.21
   1 -13   8   28.09    1.65
   1  13   8   19.40    1.26
   1 -13   9   26.03    1.53
   1  13   9   25.97    1.34
   1 -13   9   30.07    1.66
   1  13   9   25.79    1.57
   1  13  10  222.16    6.17
   1 -13  10  231.26    6.30
   1  13  10  210.55    5.91
   1 -13  10  210.09    6.05
   1  13  11   12.26    1.17
   1  13  11   12.36    1.04
   1 -13  11   10.68    1.03
   1  13  12  101.49    3.11
   1  13  12   95.85    3.20
   1 -13  12   90.73    3.03
   1  13  13    5.73    0.87
   1 -13  13    2.98    0.64
   1 -13  13    5.13    1.06
   1  13  13    4.00    0.81
   1  13  13    3.72    0.80
   1  13  14   33.85    1.47
   1  13  14   31.64    1.45
   1  13  14   34.78    1.48
   1  13  15   13.89    0.88
   1  13  15   16.02    0.98
   1  13  16    1.25    0.53
   1  13  16    1.12    0.58
   1  13  17    0.44    0.50
   1  13  18   31.40    1.13
   1  13  19   32.34    1.07
  -1  14  18   23.07    0.90
  -1  14  15   12.22    0.84
  -1 -14  15   13.45    1.01
  -1 -14  14    2.25    0.78
  -1  14  14    3.45    0.70
  -1  14  13    1.52    0.69
  -1 -14  13    1.08    0.78
  -1  14  12   36.39    1.51
  -1 -14  12   37.47    1.75
  -1  14  12   35.52    1.69
  -1 -14  11    5.77    0.99
  -1 -14  11    5.22    0.74
  -1  14  11    4.65    0.71
  -1  14  11    6.39    0.95
  -1 -14  10  195.72    5.57
  -1 -14  10  213.54    5.81
  -1  14  10  197.87    5.46
  -1  14   9   36.81    1.58
  -1 -14   9   43.07    1.90
  -1  14   8  348.11    9.25
  -1 -14   8  359.34    9.57
  -1  14   7   25.74    1.36
  -1 -14   7   28.64    1.65
  -1  14   6  214.00    5.91
  -1 -14   6  226.19    6.26
  -1 -14   5   58.25    2.33
  -1  14   5   71.85    2.67
  -1 -14   4   19.25    1.23
  -1  14   4   19.08    1.37
   1  14  -3    0.72    0.68
  -1 -14   3    0.56    0.64
  -1  14   3    0.67    0.85
   1  14  -2   49.58    2.00
  -1  14   2   49.87    2.15
   1  14  -1   12.16    1.14
  -1  14   1   12.60    1.23
  -1  14   0  118.99    3.81
   1  14   0  127.03    3.86
   1  14   1    7.72    1.07
  -1  14  -1    7.90    1.00
   1 -14   2    4.66    0.80
  -1  14  -2    4.75    0.81
   1  14   2    5.36    0.98
   1  14   3   19.99    1.39
   1 -14   3   19.72    1.27
   1 -14   4  279.74    7.37
   1  14   4  281.87    7.46
   1 -14   5   42.05    1.85
   1  14   5   44.05    1.99
   1 -14   6  487.32   12.94
   1  14   6  526.94   13.06
   1  14   7   45.26    2.23
   1 -14   7   54.13    2.29
   1 -14   8  223.64    6.32
   1 -14   9   47.71    2.04
   1 -14   9   58.55    2.32
   1 -14  10   34.68    1.75
   1  14  10   34.45    1.65
   1 -14  10   31.19    1.55
   1 -14  11    1.09    0.63
   1  14  11    1.86    0.59
   1  14  11    1.07    0.74
   1 -14  11    1.65    0.86
   1 -14  12    0.09    0.79
   1 -14  12    0.35    0.54
   1  14  12    0.05    0.68
   1  14  12    0.17    0.51
   1  14  12   -0.13    0.56
   1  14  13    0.32    0.62
   1 -14  13    0.49    0.75
   1  14  13    0.32    0.48
   1  14  13    0.81    0.55
   1  14  14    4.56    0.63
   1  14  14    3.94    0.63
   1  14  14    3.18    0.57
   1  14  15   18.27    0.90
   1  14  15   14.78    0.78
   1  14  16   13.16    0.64
  -1  15  15    2.87    0.44
  -1  15  14    3.24    0.50
  -1 -15  14    2.41    0.65
  -1  15  14    2.61    0.55
  -1  15  13    6.38    0.64
  -1 -15  13    6.26    0.77
  -1  15  13    6.38    0.73
  -1 -15  12    8.30    0.90
  -1  15  12    8.12    0.87
  -1 -15  11    2.16    0.55
  -1  15  11    2.30    0.77
  -1 -15  11    2.09    0.74
  -1 -15  10   15.97    1.12
  -1 -15  10   16.41    1.02
  -1  15   9   39.45    1.76
  -1 -15   9   33.80    1.55
  -1 -15   9   35.92    1.66
  -1 -15   8    2.36    0.81
  -1  15   8    3.52    0.97
  -1 -15   7   -0.03    0.70
  -1  15   7    1.11    0.86
  -1  15   6    4.09    0.91
  -1 -15   6    3.55    0.77
  -1  15   5   30.69    1.60
  -1 -15   5   27.84    1.41
  -1  15   4   12.02    1.20
  -1 -15   4    7.61    0.87
   1  15  -3  205.42    5.62
  -1  15   3  207.88    5.87
  -1  15   2   14.72    1.30
   1  15  -2    9.93    1.00
   1  15  -1   47.12    1.93
  -1  15   1   46.38    1.98
   1  15   0    3.64    0.88
  -1  15   0    3.75    0.87
   1  15   1  145.25    4.25
  -1  15  -1  133.18    4.09
  -1  15  -2   12.19    1.05
   1  15   2   19.68    1.39
   1  15   3  161.21    4.78
   1  15   4    2.64    0.92
   1  15   5    3.33    0.93
   1 -15   6    4.15    0.81
   1  15   6    4.34    0.90
   1  15   7   54.02    2.14
   1 -15   7   49.60    2.05
   1 -15   8   11.13    1.05
   1 -15   8   12.65    1.06
   1 -15   9    1.49    0.70
   1 -15   9    0.56    0.75
   1  15   9    1.52    0.61
   1 -15  10    3.53    0.68
   1  15  10    4.26    0.82
   1  15  10    3.83    0.65
   1 -15  11   10.58    0.80
   1  15  11   12.45    0.84
   1  15  11   11.70    0.96
   1  15  12    8.77    0.82
   1  15  12    9.73    0.74
   1  15  13    0.45    0.46
   1  15  13   -0.48    0.51
   1  15  14    0.73    0.43
  -1  16  14    0.80    0.32
  -1  16  13   10.00    0.67
  -1  16  12   14.22    0.85
  -1  16  11   53.02    1.74
  -1 -16  10   14.51    0.95
  -1 -16  10   14.41    0.84
  -1 -16   9   50.44    1.85
  -1 -16   9   52.68    1.92
  -1 -16   8   77.76    2.48
  -1  16   8   81.21    2.62
  -1 -16   7    4.48    0.74
  -1  16   7    5.86    0.93
  -1  16   6   25.89    1.43
  -1  16   5    8.69    0.95
  -1  16   4    3.73    0.85
  -1  16   3   21.26    1.27
   1  16  -2    2.44    0.66
  -1  16   2    4.61    0.86
  -1  16   1    5.99    0.81
   1  16  -1    6.57    0.81
  -1  16   0    1.55    0.66
   1  16   0    1.90    0.71
   1  16   1   34.11    1.56
  -1  16  -1   31.46    1.40
   1  16   2   10.56    0.97
   1  16   3   18.59    1.22
   1  16   4    7.41    0.94
   1  16   5   16.29    0.89
   1  16   5   18.46    1.21
   1  16   6   94.53    2.87
   1 -16   6  100.97    3.17
   1 -16   7   33.07    1.50
   1  16   7   37.37    1.63
   1  16   7   33.15    1.33
   1 -16   8   43.86    1.71
   1  16   8   42.89    1.55
   1  16   8   44.48    1.80
   1 -16   9   87.80    2.70
   1  16   9   88.98    2.60
   1 -16  10    2.93    0.55
   1  16  10    3.21    0.55
   1  16  11   17.15    0.95
   1  16  12    4.42    0.55
   1  16  13    0.18    0.35
  -1  17  12   12.11    0.60
  -1  17   9    2.11    0.58
  -1  17   8   43.90    1.60
  -1 -17   8   39.34    1.45
  -1  17   7   -0.16    0.58
  -1 -17   7    0.70    0.51
  -1  17   6    0.23    0.60
  -1  17   5    5.06    0.75
  -1  17   4   35.80    1.50
  -1  17   3   17.41    1.04
  -1  17   2    3.06    0.64
  -1  17   1    6.41    0.70
   1  17  -1    5.09    0.62
   1  17   0   13.69    0.86
  -1  17   0   11.27    0.79
   1  17   1    2.76    0.64
   1  17   2   15.45    1.00
   1  17   3   34.55    1.49
   1  17   4   23.22    1.19
   1  17   5    0.94    0.64
   1 -17   5    0.96    0.58
   1 -17   6    3.63    0.63
   1  17   6    3.41    0.68
   1 -17   7   33.26    1.37
   1  17   7   38.49    1.48
   1 -17   8    8.22    0.66
   1  17   8    9.91    0.78
   1  17   9    0.43    0.53
   1 -17   9    0.75    0.41
   1  17  11    0.30    0.34
  -1  18   9    0.73    0.32
  -1  18   8   49.40    1.53
  -1  18   7    8.64    0.63
  -1 -18   7    8.46    0.53
  -1  18   6   70.45    2.00
  -1 -18   6   70.33    1.98
  -1  18   5   17.45    0.90
  -1 -18   5   23.10    0.96
  -1  18   4   19.81    0.91
  -1 -18   4   23.14    1.01
  -1  18   3   16.47    0.78
  -1  18   2    4.11    0.47
   1  18   1    2.48    0.42
   1 -18   1    4.38    0.63
   1 -18   2   12.84    0.80
   1  18   2    9.27    0.66
   1  18   3   54.50    1.72
   1  18   4   36.44    1.31
   1 -18   5   32.67    1.18
   1  18   5   28.03    1.14
   1 -18   6   76.47    2.24
   1  18   6   80.89    2.27
   1  18   7    4.98    0.51
   1 -18   7    4.15    0.42
   1  18   8   29.39    1.01
   1 -19  -1    5.97    0.43
  -1 -19   1    6.10    0.46
  -1 -19   0   43.80    1.32
   1 -19   0   41.98    1.30
   1 -19   1    1.92    0.33
  -1 -19  -1    1.63    0.32
   1 -19   2    1.50    0.30
  -2   0  26    4.04    0.74
  -2   0  25    1.95    0.83
  -2   0  25    0.14    0.71
  -2   0  25   -0.06    0.50
  -2   0  24    9.39    1.12
  -2   0  24    6.13    0.79
  -2   0  24    7.46    1.04
  -2   0  23   -0.22    0.62
  -2   0  23   -0.06    0.75
  -2   0  23   -0.79    1.01
  -2   0  23    0.23    0.93
  -2   0  22   26.99    1.68
  -2   0  22   28.48    1.72
  -2   0  22   25.82    1.54
  -2   0  22   25.28    1.43
  -2   0  21   -0.48    1.03
  -2   0  21   -0.53    0.76
  -2   0  21    0.27    0.75
  -2   0  21    0.26    0.71
  -2   0  21    0.03    0.70
  -2   0  21    0.51    0.94
  -2   0  20    6.22    0.94
  -2   0  20    6.96    0.94
  -2   0  20    6.73    0.95
  -2   0  20    6.42    1.18
  -2   0  20    6.48    1.13
  -2   0  20    5.87    0.92
  -2   0  19   -0.36    0.71
  -2   0  19    0.27    0.57
  -2   0  19   -0.19    0.91
  -2   0  19   -0.26    0.69
  -2   0  19   -0.03    0.76
  -2   0  19   -0.10    0.71
  -2   0  18  136.43    3.95
  -2   0  18  138.35    4.09
  -2   0  18  126.30    4.10
  -2   0  18  130.93    4.11
  -2   0  18  134.04    4.26
  -2   0  18  134.42    4.06
  -2   0  17   -0.13    0.79
  -2   0  17   -0.25    0.58
  -2   0  17    0.48    0.71
  -2   0  17   -0.47    0.65
  -2   0  17    0.22    0.70
  -2   0  17    0.13    0.68
  -2   0  16   -0.22    0.63
  -2   0  16   -0.03    0.75
  -2   0  16    0.57    0.64
  -2   0  16    1.00    0.69
  -2   0  16   -0.38    0.82
  -2   0  16   -0.49    0.64
  -2   0  15    0.50    0.57
  -2   0  15   -0.11    0.66
  -2   0  15    0.41    0.63
  -2   0  15   -0.20    0.51
  -2   0  15    0.51    0.62
  -2   0  15   -0.17    0.64
  -2   0  14 1060.80   25.60
  -2   0  14 1006.76   25.56
  -2   0  14 1029.26   25.60
  -2   0  14 1042.22   25.59
  -2   0  14 1099.82   25.49
  -2   0  14 1039.34   25.66
  -2   0  14 1076.48   25.48
  -2   0  13    0.12    0.49
  -2   0  13   -0.20    0.48
  -2   0  13    0.10    0.55
  -2   0  13    0.23    0.31
  -2   0  12   11.28    0.72
  -2   0  12   10.23    0.81
  -2   0  12    9.40    0.75
  -2   0  12   11.17    0.74
  -2   0  11    0.13    0.43
  -2   0  11   -0.31    0.53
  -2   0  11    0.05    0.41
  -2   0  11    0.01    0.48
  -2   0  10    8.26    0.60
  -2   0  10    7.56    0.62
  -2   0  10    8.80    0.67
  -2   0  10    7.21    0.57
  -2   0   9    0.55    0.38
  -2   0   9    0.52    0.42
  -2   0   9    0.87    0.40
  -2   0   9    0.47    0.43
  -2   0   8 4115.82   99.42
  -2   0   8 4268.70   99.38
  -2   0   7    0.91    0.38
  -2   0   7    0.81    0.37
  -2   0   5    0.68    0.35
  -2   0   4  160.25    3.95
  -2   0   3    0.11    0.27
   2   0  -2  419.30    9.95
   2   0  -1    0.20    0.18
   2   0  -1    0.20    0.13
   2   0   0  545.16   12.61
   2   0   0  515.96   12.59
   2   0   1   -0.10    0.19
   2   0   1    0.16    0.22
   2   0   2   17.74    0.56
   2   0   2   18.01    0.56
   2   0   2   17.75    0.50
   2   0   3    0.30    0.23
   2   0   3    0.35    0.24
   2   0   5    1.22    0.39
   2   0   6 3441.57   80.31
   2   0   6 3332.45   80.34
   2   0   7    0.83    0.41
   2   0   7    0.59    0.35
   2   0   7    1.12    0.43
   2   0   8  600.61   14.14
   2   0   8  565.12   14.17
   2   0   8  583.38   14.19
   2   0   9    0.16    0.47
   2   0   9   -0.34    0.41
   2   0   9    0.15    0.44
   2   0   9    0.12    0.35
   2   0  10    8.51    0.63
   2   0  10    8.28    0.59
   2   0  10    8.89    0.69
   2   0  10    9.21    0.70
   2   0  11    0.04    0.52
   2   0  11   -0.42    0.52
   2   0  11    0.07    0.40
   2   0  11   -0.03    0.46
   2   0  12  628.02   15.42
   2   0  12  646.71   15.52
   2   0  12  626.57   15.45
   2   0  12  600.96   15.52
   2   0  12  601.48   15.28
   2   0  12  663.17   15.56
   2   0  12  640.35   15.44
   2   0  13    0.07    0.61
   2   0  13    0.49    0.49
   2   0  13    0.34    0.55
   2   0  13   -0.06    0.52
   2   0  13    0.39    0.58
   2   0  13    1.28    0.55
   2   0  13    0.28    0.55
   2   0  13    0.04    0.53
   2   0  13   -0.02    0.61
   2   0  14  208.82    5.66
   2   0  14  213.84    5.55
   2   0  14  195.92    5.43
   2   0  14  211.07    5.58
   2   0  14  193.80    5.37
   2   0  14  194.09    5.62
   2   0  14  204.73    5.51
   2   0  14  189.72    5.50
   2   0  14  205.48    5.63
   2   0  15    0.20    0.52
   2   0  15   -0.18    0.76
   2   0  15   -0.26    0.67
   2   0  15   -0.05    0.61
   2   0  15    0.16    0.68
   2   0  15    0.22    0.62
   2   0  15   -0.06    0.72
   2   0  15    0.52    0.65
   2   0  15    0.49    0.60
   2   0  16  247.17    6.85
   2   0  16  269.99    7.12
   2   0  16  271.93    7.05
   2   0  16  265.41    7.01
   2   0  16  253.55    6.99
   2   0  16  245.26    6.91
   2   0  16  244.77    6.84
   2   0  16  255.65    7.11
   2   0  17   -0.06    0.64
   2   0  17   -0.37    0.82
   2   0  17   -0.22    0.81
   2   0  17    0.29    0.69
   2   0  17    0.37    0.67
   2   0  17   -0.17    0.65
   2   0  18  145.78    4.47
   2   0  18  137.22    4.20
   2   0  18  144.36    4.57
   2   0  18  152.91    4.50
   2   0  18  139.31    4.31
   2   0  19   -0.31    0.90
   2   0  19   -0.31    0.90
   2   0  19   -0.82    0.81
   2   0  19    0.03    0.63
   2   0  19    0.03    0.65
   2   0  20   61.65    2.22
   2   0  20   61.87    2.35
   2   0  21    0.17    0.88
   2   0  21   -0.16    0.59
   2   0  22    2.93    0.91
   2   0  22    2.33    0.88
   2   0  23   -0.24    0.81
   2   0  23   -0.06    0.67
   2   0  24    1.43    0.66
   2   0  24    0.67    0.70
   2   0  25   -0.57    0.56
   2   0  25   -0.20    0.46
  -2   1  26    5.80    0.76
  -2   1  25    2.01    0.79
  -2  -1  25    1.62    0.79
  -2  -1  25    0.41    0.54
  -2   1  24    2.83    0.85
  -2  -1  24    4.49    0.96
  -2  -1  24    2.39    0.70
  -2   1  24    2.65    0.93
  -2   1  24    2.00    0.59
  -2   1  23    1.10    0.95
  -2   1  23    2.78    0.97
  -2  -1  23    1.21    0.94
  -2   1  23    1.55    0.64
  -2  -1  23    2.17    0.77
  -2   1  23    1.73    0.79
  -2   1  22   15.17    1.36
  -2   1  22   13.98    1.38
  -2   1  22   13.58    1.07
  -2  -1  22   14.25    1.17
  -2  -1  22   17.51    1.46
  -2   1  22   14.08    1.07
  -2   1  22   14.16    1.22
  -2  -1  21    6.70    0.98
  -2   1  21    6.20    1.00
  -2   1  21    7.02    0.94
  -2   1  21    8.00    1.19
  -2   1  21    7.50    0.93
  -2   1  21    8.26    1.23
  -2  -1  21    6.57    1.19
  -2   1  21    7.92    1.03
  -2   1  20   46.72    2.04
  -2   1  20   50.34    2.12
  -2  -1  20   43.27    2.04
  -2   1  20   51.30    2.31
  -2  -1  20   50.18    2.36
  -2  -1  20   47.57    1.96
  -2   1  20   49.86    2.12
  -2   1  20   40.41    2.02
  -2   1  19    1.30    0.83
  -2   1  19    2.15    0.77
  -2  -1  19    2.47    0.79
  -2   1  19    1.38    0.72
  -2   1  19    1.20    0.94
  -2   1  19    2.29    0.83
  -2  -1  19    1.64    1.04
  -2   1  19    2.11    0.63
  -2   1  18   95.12    3.11
  -2  -1  18   94.89    3.13
  -2  -1  18   91.26    2.94
  -2   1  18   94.56    3.16
  -2   1  18   94.40    3.27
  -2   1  18   89.98    2.96
  -2   1  18   92.16    3.22
  -2   1  18   95.04    3.10
  -2  -1  17    3.31    0.79
  -2   1  17    3.69    0.87
  -2   1  17    3.25    0.75
  -2   1  17    2.48    0.71
  -2   1  17    4.13    0.81
  -2  -1  17    3.35    0.65
  -2   1  17    3.76    0.90
  -2   1  17    3.72    0.83
  -2  -1  17    2.90    0.77
  -2   1  16   25.33    1.07
  -2   1  16   26.19    1.39
  -2  -1  16   25.72    1.35
  -2  -1  16   26.02    1.25
  -2   1  16   27.88    1.31
  -2   1  16   26.29    1.45
  -2  -1  16   24.48    1.38
  -2   1  16   27.26    1.42
  -2   1  16   27.26    1.45
  -2   1  16   26.95    1.29
  -2   1  15   45.59    1.90
  -2  -1  15   47.19    1.85
  -2   1  15   49.55    1.79
  -2  -1  15   46.24    1.74
  -2  -1  15   48.68    1.87
  -2   1  15   50.41    1.79
  -2   1  15   46.14    1.92
  -2   1  15   44.93    1.89
  -2   1  15   47.45    1.57
  -2   1  14   44.02    1.59
  -2   1  14   43.19    1.59
  -2  -1  14   39.86    1.73
  -2   1  14   41.64    1.68
  -2   1  14   41.11    1.69
  -2   1  14   40.37    1.71
  -2   1  14   41.69    1.40
  -2   1  13  182.86    4.73
  -2   1  13  168.83    4.82
  -2   1  13  177.13    4.72
  -2   1  12  555.79   13.59
  -2   1  12  554.54   13.70
  -2   1  12  549.67   13.59
  -2   1  12  560.14   13.63
  -2   1  11   57.87    1.81
  -2   1  11   58.09    1.90
  -2   1  11   58.80    1.85
  -2   1  11   58.77    1.82
  -2   1  10  108.97    3.04
  -2   1  10  114.52    3.10
  -2   1  10  110.67    3.00
  -2   1  10  111.59    3.02
  -2   1   9   21.28    0.93
  -2   1   9   22.70    0.89
  -2   1   9   20.60    0.84
  -2   1   9   20.21    0.83
  -2   1   8 1002.74   23.63
  -2   1   8  971.56   23.67
  -2   1   7  240.64    5.99
  -2   1   7  241.16    5.94
  -2   1   6    2.57    0.43
  -2   1   6    2.12    0.38
  -2   1   5 6293.79  148.77
  -2   1   4 1703.21   40.37
  -2   1   3  133.70    3.31
   2  -1  -2  640.42   15.20
   2   1  -1    4.19    0.21
   2  -1  -1    4.85    0.24
   2  -1   0  435.86   10.34
   2  -1   0  429.48   10.33
   2  -1   1  145.64    3.52
   2   1   1  140.04    3.47
   2  -1   1  143.07    3.49
   2   1   2 1660.85   38.52
   2   1   2 1584.03   38.44
  -2  -1  -2 1626.14   38.40
   2  -1   2 1643.14   38.48
   2   1   2 1644.00   38.52
   2   1   3 2871.36   67.40
   2   1   3 2834.03   67.33
   2   1   4  173.27    4.39
   2  -1   4  170.47    4.40
   2   1   5 1382.60   33.11
   2   1   5 1404.92   33.15
   2   1   6 1810.54   43.19
   2   1   6 1827.11   43.24
   2   1   7    4.26    0.48
   2   1   7    4.43    0.47
   2   1   7    5.16    0.44
   2   1   8    1.46    0.45
   2   1   8    1.76    0.47
   2   1   8    1.54    0.38
   2   1   8    1.49    0.40
   2   1   8    1.85    0.40
   2   1   9  417.55   10.05
   2   1   9  404.44   10.03
   2   1   9  395.95    9.93
   2   1   9  387.80    9.91
   2   1   9  425.01    9.99
   2   1  10  394.98    9.37
   2   1  10  383.95    9.43
   2   1  10  374.89    9.30
   2   1  10  386.54    9.45
   2   1  11   14.82    0.84
   2   1  11   15.25    0.91
   2   1  11   13.81    0.87
   2   1  11   14.24    0.77
   2  -1  12   50.55    1.89
   2   1  12   47.68    1.72
   2   1  12   54.65    1.82
   2   1  12   55.46    1.92
   2   1  12   49.57    1.70
   2   1  12   53.22    1.81
   2   1  12   51.72    1.83
   2   1  12   52.83    1.89
   2  -1  13  115.41    3.52
   2   1  13  118.67    3.41
   2   1  13  120.30    3.44
   2   1  13  112.23    3.37
   2  -1  13  113.90    3.25
   2   1  13  115.78    3.28
   2   1  13  110.64    3.30
   2   1  13  121.59    3.53
   2  -1  13  109.72    3.44
   2   1  13  128.24    3.46
   2   1  13  119.95    3.51
   2   1  13  112.90    3.35
   2  -1  13  109.73    3.29
   2  -1  14   36.99    1.62
   2  -1  14   36.58    1.48
   2  -1  14   34.21    1.67
   2   1  14   37.84    1.50
   2   1  14   35.07    1.55
   2  -1  14   35.34    1.47
   2   1  14   39.71    1.62
   2  -1  14   37.89    1.44
   2   1  14   36.90    1.54
   2   1  14   37.49    1.66
   2   1  14   37.35    1.45
   2   1  14   39.52    1.68
   2   1  14   38.98    1.62
   2   1  14   40.81    1.64
   2  -1  15   53.88    2.17
   2  -1  15   53.47    2.11
   2  -1  15   50.58    1.87
   2   1  15   54.36    2.04
   2   1  15   53.61    2.04
   2  -1  15   52.14    1.93
   2   1  15   55.36    2.11
   2  -1  15   51.03    1.93
   2   1  15   58.47    2.09
   2   1  15   59.65    2.19
   2   1  15   51.42    1.95
   2   1  15   54.39    2.01
   2   1  16    5.89    0.87
   2   1  16    6.31    0.96
   2  -1  16    5.81    0.96
   2  -1  16    6.07    0.84
   2   1  16    5.40    0.89
   2  -1  16    6.67    0.77
   2  -1  16    6.14    0.78
   2   1  16    6.27    0.85
   2   1  16    6.55    0.89
   2   1  16    4.68    0.74
   2   1  16    6.04    0.93
   2   1  17    0.06    0.62
   2  -1  17    0.26    0.67
   2  -1  17   -0.11    0.84
   2   1  17    0.50    0.69
   2   1  17    0.25    0.78
   2   1  17   -0.18    0.72
   2   1  17   -0.26    0.74
   2   1  18   45.74    2.03
   2   1  18   45.16    1.89
   2  -1  18   42.84    1.95
   2  -1  18   41.25    2.06
   2   1  18   41.38    1.82
   2   1  18   43.35    1.99
   2   1  19    1.51    0.64
   2  -1  19    1.24    0.77
   2   1  19    0.31    0.89
   2   1  19    1.13    0.77
   2   1  19    1.06    0.68
   2   1  20    2.59    0.71
   2   1  20    1.77    0.70
   2  -1  20    1.96    0.77
   2   1  20    1.13    0.88
   2  -1  21    2.11    0.88
   2  -1  21    1.46    0.69
   2   1  21    1.46    0.91
   2   1  22   13.48    1.18
   2  -1  22    9.87    0.89
   2  -1  22   11.20    1.14
   2  -1  23   13.55    1.08
   2   1  23   12.02    1.09
   2   1  24   10.90    0.95
   2   1  24   10.18    0.90
   2  -1  24   11.85    0.91
   2   1  25    6.39    0.64
   2   1  25    6.28    0.68
   2  -1  25    5.63    0.59
  -2   2  26   34.01    1.37
  -2  -2  26   28.57    1.17
  -2   2  25   44.30    1.76
  -2  -2  25   36.76    1.55
  -2  -2  24   -0.18    0.78
  -2   2  24   -0.40    0.82
  -2  -2  24    0.19    0.65
  -2   2  24    0.39    0.84
  -2   2  23   36.82    1.84
  -2   2  23   27.70    1.36
  -2  -2  23   32.83    1.63
  -2   2  23   31.08    1.46
  -2  -2  23   30.87    1.74
  -2   2  23   35.58    1.79
  -2   2  22   35.21    1.58
  -2  -2  22   35.28    1.79
  -2   2  22   37.09    1.79
  -2   2  22   37.94    1.96
  -2  -2  22   37.79    1.96
  -2   2  22   35.67    1.68
  -2   2  22   40.02    1.98
  -2  -2  22   33.87    1.75
  -2   2  21   56.96    2.42
  -2  -2  21   49.01    2.35
  -2   2  21   52.95    2.19
  -2  -2  21   53.24    2.24
  -2  -2  21   53.97    2.27
  -2   2  21   52.02    2.06
  -2   2  21   49.52    2.22
  -2  -2  21   47.39    2.18
  -2   2  21   54.64    2.25
  -2   2  21   56.59    2.26
  -2   2  21   59.07    2.44
  -2   2  20   63.52    2.43
  -2  -2  20   58.32    2.34
  -2   2  20   62.89    2.58
  -2  -2  20   60.25    2.52
  -2   2  20   63.08    2.39
  -2   2  20   54.20    2.37
  -2   2  20   53.73    2.06
  -2  -2  20   53.31    2.35
  -2  -2  20   61.23    2.39
  -2   2  20   57.83    2.36
  -2  -2  19   36.58    1.75
  -2  -2  19   38.08    1.98
  -2   2  19   39.74    1.80
  -2  -2  19   36.97    1.82
  -2  -2  19   36.22    1.74
  -2   2  19   38.16    1.84
  -2   2  19   35.58    1.87
  -2   2  19   37.01    1.97
  -2   2  19   37.39    1.63
  -2   2  19   37.95    1.77
  -2  -2  18   78.33    2.94
  -2   2  18   84.43    2.99
  -2   2  18   81.17    2.88
  -2   2  18   83.65    2.83
  -2   2  18   80.94    2.96
  -2   2  18   77.09    2.89
  -2   2  18   79.07    2.49
  -2   2  18   87.15    2.84
  -2  -2  18   80.34    2.80
  -2  -2  18   76.90    2.76
  -2  -2  18   79.32    2.79
  -2   2  17   22.70    1.26
  -2   2  17   21.58    1.06
  -2  -2  17   21.70    1.27
  -2   2  17   23.08    1.28
  -2  -2  17   22.86    1.20
  -2  -2  17   22.50    1.43
  -2   2  17   24.65    1.45
  -2   2  17   24.36    1.45
  -2  -2  17   21.73    1.27
  -2  -2  17   23.25    1.30
  -2   2  17   23.93    1.43
  -2  -2  16   78.70    2.68
  -2  -2  16   86.55    2.71
  -2  -2  16   81.74    2.86
  -2   2  16   79.70    2.50
  -2   2  16   86.40    2.73
  -2   2  16   83.08    2.71
  -2  -2  16   82.88    2.71
  -2  -2  16   81.32    2.76
  -2   2  16   87.87    2.89
  -2   2  16   88.14    2.92
  -2   2  16   90.02    2.92
  -2  -2  15   14.60    0.92
  -2  -2  15   12.93    0.91
  -2  -2  15   13.31    1.01
  -2   2  15   15.74    1.09
  -2   2  15   13.67    1.04
  -2   2  15   13.72    0.80
  -2  -2  15   14.36    0.95
  -2   2  15   14.92    0.95
  -2  -2  15   13.20    1.06
  -2   2  15   14.08    1.10
  -2   2  15   16.25    0.98
  -2   2  14  476.59   12.17
  -2   2  14  500.26   12.02
  -2   2  14  470.52   12.14
  -2  -2  14  482.09   12.00
  -2   2  14  457.95   12.14
  -2  -2  14  462.84   12.11
  -2   2  14  490.23   11.86
  -2   2  14  496.57   12.02
  -2  -2  14  485.15   12.01
  -2  -2  13   54.14    1.85
  -2  -2  13   55.83    1.87
  -2   2  13   58.37    1.87
  -2   2  13   58.21    1.98
  -2   2  13   57.20    1.86
  -2  -2  13   52.27    1.94
  -2  -2  12  175.69    4.71
  -2   2  12  178.11    4.83
  -2   2  12  182.54    4.73
  -2   2  12  184.25    4.76
  -2  -2  12  172.38    4.81
  -2  -2  12  174.75    4.75
  -2   2  12  183.88    4.72
  -2  -2  12  180.58    4.72
  -2   2  11    2.16    0.44
  -2   2  11    2.92    0.55
  -2   2  11    2.54    0.45
  -2  -2  11    2.59    0.56
  -2  -2  11    2.52    0.45
  -2   2  11    2.22    0.47
  -2  -2  11    2.47    0.45
  -2  -2  11    2.78    0.49
  -2  -2  10  120.42    3.45
  -2  -2  10  124.34    3.37
  -2  -2  10  125.05    3.38
  -2  -2  10  125.88    3.41
  -2   2  10  129.35    3.47
  -2   2  10  130.31    3.40
  -2   2  10  131.28    3.39
  -2   2  10  129.99    3.42
  -2   2   9  158.46    3.92
  -2  -2   9  153.65    3.91
  -2  -2   9  147.02    3.91
  -2   2   9  153.47    3.94
  -2  -2   9  147.62    3.93
  -2  -2   9  141.66    3.96
  -2   2   9  148.17    3.98
  -2   2   9  157.98    3.92
  -2   2   8  109.89    2.81
  -2   2   8  104.52    2.86
  -2  -2   8  103.16    2.85
  -2  -2   8  105.74    2.80
  -2  -2   7    4.33    0.47
  -2   2   7    4.93    0.47
  -2  -2   7    4.54    0.40
  -2   2   7    4.43    0.42
  -2   2   6  136.73    3.40
  -2  -2   6  132.02    3.39
  -2  -2   5  463.39   10.74
  -2   2   5  483.38   10.75
  -2   2   4 1966.12   45.85
  -2  -2   4 1905.47   45.85
   2  -2  -3  398.17    9.29
  -2   2   3  390.10    9.29
  -2  -2   3  374.45    9.29
  -2  -2   2  140.26    3.56
  -2   2   2  145.38    3.56
   2  -2  -2  148.73    3.56
   2  -2  -1    0.91    0.25
   2  -2   0   37.67    1.06
   2  -2   1  140.52    3.46
  -2  -2  -1  145.74    3.41
   2   2   1  143.62    3.46
   2  -2   1  146.98    3.52
   2  -2   2 1829.71   41.98
   2  -2   2 1777.65   41.93
   2   2   2 1798.92   41.92
   2  -2   2 1784.16   41.94
  -2  -2  -2 1812.59   41.88
   2  -2   3 1473.66   33.85
   2   2   3 1486.26   33.82
   2  -2   3 1435.73   33.81
   2   2   3 1371.91   33.72
   2   2   4    0.69    0.37
   2   2   4    0.50    0.32
   2   2   4    0.75    0.15
   2   2   4    0.73    0.29
   2  -2   4    0.54    0.27
   2   2   4    0.70    0.28
   2  -2   4    0.45    0.33
   2   2   5    4.45    0.42
   2  -2   5    3.14    0.40
   2   2   5    2.85    0.31
   2   2   5    3.29    0.34
   2  -2   5    3.21    0.35
   2   2   5    3.07    0.38
   2  -2   6  133.80    3.57
   2   2   6  138.00    3.57
   2  -2   6  134.75    3.53
   2   2   6  144.93    3.54
   2   2   6  137.40    3.58
   2  -2   7   15.73    0.77
   2  -2   7   14.59    0.75
   2   2   7   16.53    0.72
   2   2   7   15.90    0.76
   2   2   7   16.43    0.77
   2  -2   7   15.68    0.70
   2   2   7   17.23    0.71
   2  -2   8   30.45    1.17
   2   2   8   32.43    1.13
   2   2   8   35.97    1.15
   2  -2   8   33.44    1.13
   2  -2   8   28.24    1.15
   2   2   8   33.02    1.19
   2   2   8   31.60    1.17
   2  -2   9   11.17    0.71
   2   2   9   12.56    0.68
   2   2   9   12.74    0.75
   2   2   9   13.14    0.70
   2  -2   9   11.02    0.70
   2   2   9   11.97    0.73
   2  -2   9   11.77    0.68
   2  -2  10  369.90    9.63
   2  -2  10  389.92    9.67
   2   2  10  401.82    9.69
   2  -2  10  380.13    9.57
   2   2  10  404.39    9.59
   2   2  10  386.24    9.65
   2   2  10  367.46    9.53
   2   2  10  387.47    9.55
   2  -2  11  124.02    3.62
   2   2  11  127.34    3.50
   2   2  11  128.43    3.62
   2  -2  11  124.54    3.53
   2  -2  11  123.60    3.61
   2   2  11  133.39    3.65
   2   2  11  124.84    3.49
   2   2  11  130.80    3.55
   2   2  12   95.28    2.82
   2   2  12   92.35    2.76
   2  -2  12   92.32    2.77
   2   2  12   91.32    2.78
   2  -2  12   88.96    2.86
   2   2  12   93.90    2.86
   2   2  12   88.30    2.72
   2   2  12   91.39    2.70
   2   2  12   95.89    2.79
   2   2  12   96.00    2.89
   2  -2  12   93.40    2.87
   2   2  12   94.72    2.72
   2  -2  12   89.28    2.86
   2  -2  12   87.06    2.78
   2  -2  12   92.84    2.86
   2  -2  12   89.45    2.75
   2   2  13   26.13    1.22
   2   2  13   28.10    1.35
   2  -2  13   26.90    1.12
   2  -2  13   26.64    1.37
   2  -2  13   26.41    1.32
   2  -2  13   27.69    1.36
   2   2  13   27.62    1.35
   2   2  13   28.69    1.32
   2  -2  13   26.90    1.30
   2   2  13   28.30    1.30
   2   2  13   25.40    1.27
   2  -2  13   26.93    1.33
   2  -2  13   26.51    1.27
   2   2  13   29.80    1.23
   2  -2  13   27.33    1.28
   2   2  13   27.09    1.29
   2   2  13   28.93    1.43
   2   2  14  114.84    3.48
   2  -2  14  118.48    3.57
   2  -2  14  111.55    3.38
   2   2  14  123.59    3.68
   2   2  14  130.78    3.62
   2  -2  14  119.99    3.67
   2   2  14  120.75    3.59
   2   2  14  123.44    3.45
   2   2  14  113.31    3.43
   2   2  14  123.04    3.74
   2   2  14  123.58    3.60
   2  -2  14  116.99    3.69
   2   2  14  120.17    3.58
   2  -2  14  112.11    3.33
   2  -2  14  118.14    3.66
   2   2  14  123.26    3.66
   2  -2  14  115.98    3.56
   2  -2  14  118.90    3.57
   2   2  15    6.98    0.92
   2  -2  15    5.88    0.86
   2  -2  15    5.01    0.65
   2  -2  15    5.44    0.82
   2   2  15    5.14    0.70
   2  -2  15    5.26    0.83
   2  -2  15    5.21    0.81
   2  -2  15    5.19    0.87
   2   2  15    4.88    0.64
   2   2  15    5.38    0.77
   2  -2  15    5.15    0.62
   2   2  15    4.96    0.80
   2   2  15    4.63    0.76
   2   2  15    5.24    0.82
   2  -2  15    6.12    0.81
   2   2  15    5.10    0.81
   2   2  16   16.89    1.03
   2  -2  16   17.35    1.30
   2   2  16   17.92    1.22
   2  -2  16   17.72    1.18
   2   2  16   17.84    1.27
   2   2  16   15.79    1.02
   2   2  16   17.13    1.20
   2  -2  16   16.77    1.20
   2  -2  16   16.67    1.24
   2  -2  16   15.48    1.21
   2   2  16   17.92    1.22
   2   2  17   99.67    3.29
   2  -2  17   99.23    3.28
   2   2  17   98.28    3.28
   2   2  17   90.14    2.99
   2  -2  17   91.31    3.25
   2   2  17   93.13    3.20
   2  -2  17  101.30    3.28
   2   2  17   97.69    3.23
   2  -2  18    0.28    0.68
   2   2  18    0.24    0.58
   2  -2  18    0.64    0.82
   2   2  18    0.86    0.76
   2   2  18    1.13    0.86
   2  -2  18    0.14    0.79
   2   2  18   -0.03    0.74
   2   2  18    0.44    0.61
   2  -2  19   55.93    2.31
   2   2  19   61.95    2.34
   2  -2  19   51.08    2.23
   2   2  19   46.20    1.90
   2  -2  19   52.32    2.23
   2   2  19   54.09    2.26
   2   2  19   55.33    2.18
   2   2  20   27.46    1.59
   2  -2  20   24.66    1.57
   2  -2  20   24.90    1.51
   2  -2  20   26.82    1.66
   2   2  20   27.56    1.44
   2   2  21    2.25    0.69
   2   2  21    2.85    0.93
   2  -2  21    2.87    0.93
   2  -2  21    4.35    0.82
   2  -2  21    3.09    0.87
   2   2  22   10.06    1.08
   2  -2  22   10.66    1.08
   2  -2  22   11.08    1.09
   2  -2  22    9.19    0.91
   2  -2  23   23.48    1.34
   2   2  23   25.03    1.37
   2  -2  23   23.69    1.34
   2   2  24   23.70    1.22
   2  -2  24   22.87    1.23
   2  -2  24   26.10    1.21
   2  -2  25   26.18    1.08
   2   2  25   23.52    1.06
  -2   3  26    4.64    0.63
  -2  -3  26    3.34    0.52
  -2  -3  25   17.80    1.07
  -2   3  25   18.86    1.13
  -2  -3  24    3.53    0.78
  -2   3  24    4.28    0.89
  -2   3  24    4.59    0.92
  -2  -3  24    4.31    0.93
  -2  -3  24    3.63    0.93
  -2   3  23    0.56    0.66
  -2   3  23   -0.10    0.90
  -2  -3  23   -0.12    0.75
  -2  -3  23    1.43    0.92
  -2   3  23    0.93    0.87
  -2  -3  23   -0.13    0.83
  -2  -3  22   11.42    1.28
  -2  -3  22   10.70    1.03
  -2  -3  22   11.73    1.15
  -2  -3  22   11.42    1.27
  -2   3  22   12.53    1.24
  -2   3  22   12.21    1.09
  -2   3  22   11.98    1.26
  -2   3  22   11.74    1.09
  -2   3  22   11.16    0.88
  -2   3  21    0.22    0.53
  -2  -3  21    0.94    1.01
  -2   3  21    0.90    0.95
  -2  -3  21   -0.50    0.83
  -2   3  21    0.81    0.78
  -2   3  21    0.67    0.60
  -2  -3  21    1.10    0.99
  -2  -3  21    0.83    0.83
  -2   3  21    0.99    0.77
  -2   3  21    0.29    0.89
  -2   3  20   81.94    2.94
  -2  -3  20   75.01    2.85
  -2   3  20   80.92    2.91
  -2   3  20   78.69    2.98
  -2   3  20   80.00    3.04
  -2  -3  20   79.95    3.03
  -2   3  20   82.62    2.88
  -2  -3  20   79.52    2.87
  -2  -3  20   80.08    3.16
  -2  -3  20   83.96    3.02
  -2   3  20   79.67    2.65
  -2  -3  19    3.90    0.84
  -2   3  19    2.68    0.78
  -2   3  19    3.21    0.84
  -2   3  19    3.26    0.95
  -2   3  19    2.56    0.60
  -2  -3  19    2.21    0.97
  -2   3  19    2.89    0.93
  -2  -3  19    3.47    0.79
  -2   3  19    3.47    0.80
  -2  -3  19    2.60    1.02
  -2   3  19    3.40    0.94
  -2  -3  18    8.94    0.96
  -2  -3  18    8.88    1.20
  -2   3  18    9.29    1.14
  -2   3  18    8.62    0.78
  -2  -3  18    8.77    1.10
  -2  -3  18    9.24    0.97
  -2   3  18    9.41    1.13
  -2   3  18   10.11    1.15
  -2   3  18    8.92    0.97
  -2   3  18    8.78    0.96
  -2   3  17  129.85    3.82
  -2  -3  17  134.71    4.05
  -2   3  17  139.22    4.06
  -2   3  17  140.23    4.23
  -2  -3  17  134.10    4.35
  -2   3  17  143.22    4.07
  -2  -3  17  132.71    4.21
  -2   3  17  135.85    4.20
  -2  -3  17  135.07    4.06
  -2   3  17  139.02    4.22
  -2  -3  17  128.52    3.90
  -2   3  16   15.80    1.01
  -2  -3  16   14.82    1.25
  -2   3  16   13.72    1.10
  -2   3  16   15.03    1.15
  -2   3  16   13.28    1.13
  -2  -3  16   15.41    1.02
  -2   3  16   13.87    0.87
  -2  -3  16   13.59    0.86
  -2  -3  16   13.72    0.95
  -2   3  16   15.86    1.02
  -2  -3  16   15.65    1.05
  -2  -3  16   14.69    1.13
  -2   3  15   45.15    1.90
  -2   3  15   46.04    1.63
  -2   3  15   48.33    1.75
  -2  -3  15   43.87    1.64
  -2  -3  15   44.09    1.73
  -2  -3  15   43.42    1.98
  -2  -3  15   43.57    1.86
  -2  -3  15   45.72    1.81
  -2   3  15   44.70    1.89
  -2  -3  15   48.18    1.77
  -2   3  15   46.15    1.73
  -2   3  15   48.58    1.91
  -2  -3  15   48.39    1.77
  -2  -3  14    1.23    0.52
  -2  -3  14    0.02    0.52
  -2   3  14    0.80    0.47
  -2   3  14    0.60    0.51
  -2  -3  14    0.93    0.64
  -2   3  14    1.64    0.65
  -2   3  14    0.81    0.63
  -2  -3  14    1.70    0.72
  -2   3  14    1.65    0.65
  -2   3  13    1.24    0.48
  -2  -3  13    1.10    0.45
  -2  -3  13    0.61    0.56
  -2  -3  13    1.39    0.47
  -2   3  13    1.29    0.61
  -2  -3  13    2.41    0.69
  -2   3  13    1.06    0.49
  -2   3  13    1.04    0.55
  -2   3  12  135.27    3.58
  -2   3  12  133.49    3.58
  -2  -3  12  125.71    3.55
  -2  -3  12  127.86    3.56
  -2   3  11   68.29    2.04
  -2  -3  11   71.31    2.07
  -2   3  11   69.11    2.05
  -2  -3  11   66.34    2.07
  -2  -3  11   72.68    2.08
  -2   3  11   72.63    2.10
  -2   3  10  350.07    8.32
  -2  -3  10  333.17    8.31
  -2   3  10  315.59    8.37
  -2   3  10  350.03    8.32
  -2   3  10  343.21    8.33
  -2  -3  10  333.41    8.33
  -2  -3  10  312.51    8.36
  -2  -3  10  339.84    8.31
  -2  -3   9  800.64   19.52
  -2  -3   9  862.58   19.47
  -2  -3   9  858.00   19.50
  -2   3   9  870.86   19.50
  -2   3   9  837.19   19.54
  -2   3   9  871.06   19.48
  -2  -3   9  845.31   19.48
  -2   3   9  890.25   19.47
  -2  -3   8   43.99    1.30
  -2   3   8   43.41    1.30
   2  -3  -8   40.49    1.10
  -2   3   7  339.30    8.28
  -2   3   7  366.70    8.43
  -2  -3   7  355.80    8.43
   2  -3  -7  339.40    8.28
  -2   3   6  176.37    4.22
  -2  -3   6  170.00    4.21
  -2   3   6  165.67    4.10
   2  -3  -6  168.43    4.11
  -2  -3   5   40.14    1.18
   2  -3  -5   41.95    1.12
  -2   3   5   42.09    1.18
  -2  -3   4  232.96    5.67
   2  -3  -4  237.79    5.65
  -2   3   4  229.07    5.67
  -2   3   3  202.26    4.98
  -2  -3   3  199.68    4.98
   2  -3  -3  215.88    5.00
  -2   3   2   15.10    0.54
   2  -3  -2   16.40    0.57
  -2  -3   2   15.48    0.54
   2  -3  -2   16.67    0.65
   2  -3  -1    7.32    0.46
   2  -3   0  645.60   15.72
   2  -3   0  646.17   15.76
   2  -3   0  677.57   15.72
   2  -3   1  254.85    6.12
   2   3   1  256.22    6.04
   2  -3   1  258.73    6.17
  -2  -3  -1  256.38    6.07
   2  -3   1  255.87    6.13
   2  -3   2 1051.73   25.59
   2  -3   2 1032.73   25.48
   2  -3   2 1111.43   25.58
   2   3   2 1091.54   25.49
  -2  -3  -2 1090.00   25.50
   2  -3   2 1073.51   25.56
   2  -3   3    6.05    0.44
  -2  -3  -3    5.79    0.35
   2  -3   3    5.71    0.34
   2   3   3    5.44    0.35
   2  -3   4  119.62    2.88
   2  -3   4  108.62    2.79
   2   3   4  111.07    2.88
   2   3   4  106.19    2.64
   2   3   4  116.68    2.80
   2   3   5  487.60   11.54
   2  -3   5  469.59   11.60
   2   3   5  483.98   11.55
   2  -3   5  467.88   11.55
   2   3   5  490.56   11.62
   2   3   5  477.08   11.62
   2   3   6  138.83    3.46
   2  -3   6  134.22    3.51
   2   3   6  133.67    3.56
   2   3   6  138.19    3.58
   2  -3   6  135.69    3.57
   2   3   6  140.42    3.52
   2  -3   7  770.48   19.56
   2   3   7  792.64   19.57
   2   3   7  827.72   19.59
   2  -3   7  799.29   19.57
   2  -3   7  816.45   19.51
   2   3   7  869.20   19.52
   2   3   7  809.23   19.54
   2   3   7  813.89   19.55
   2   3   8  124.61    3.15
   2   3   8  116.93    3.16
   2   3   8  117.37    3.20
   2  -3   8  115.10    3.20
   2  -3   8  108.42    3.17
   2  -3   8  116.54    3.06
   2  -3   8  119.19    3.13
   2   3   8  115.84    3.19
   2  -3   9  171.94    4.42
   2  -3   9  177.01    4.54
   2   3   9  175.32    4.61
   2   3   9  174.94    4.61
   2  -3   9  169.29    4.61
   2   3   9  176.02    4.55
   2  -3   9  164.19    4.59
   2   3   9  183.32    4.55
   2   3  10  263.80    6.72
   2   3  10  271.43    6.80
   2  -3  10  264.05    6.71
   2   3  10  280.16    6.74
   2  -3  10  253.42    6.78
   2  -3  10  261.74    6.80
   2  -3  10  252.73    6.55
   2   3  10  272.93    6.82
   2  -3  11   16.46    0.94
   2   3  11   15.03    0.90
   2   3  11   14.40    0.89
   2   3  11   14.79    0.90
   2   3  11   15.19    0.87
   2  -3  11   15.46    0.87
   2  -3  11   14.80    0.67
   2   3  11   14.59    0.83
   2  -3  11   13.86    0.91
   2   3  12   13.51    0.85
   2  -3  12   14.03    0.96
   2   3  12   12.26    0.82
   2   3  12   14.26    0.93
   2  -3  12   13.05    0.86
   2  -3  12   13.17    0.94
   2  -3  12   12.38    0.89
   2  -3  12   13.52    0.96
   2   3  12   13.88    0.95
   2  -3  12   11.77    0.83
   2   3  12   11.18    0.83
   2  -3  12   12.50    0.84
   2   3  12   13.34    0.86
   2   3  12   14.27    0.85
   2   3  12   13.41    0.87
   2   3  12   12.14    0.87
   2   3  13   89.21    2.88
   2  -3  13   87.12    2.83
   2   3  13   94.17    2.88
   2   3  13   93.36    2.84
   2   3  13   97.59    2.82
   2   3  13   89.72    2.85
   2  -3  13   90.46    2.95
   2   3  13   98.03    2.98
   2  -3  13   86.84    2.76
   2   3  13   93.31    2.80
   2  -3  13   90.95    2.98
   2   3  13   99.60    2.88
   2  -3  13   87.85    2.98
   2  -3  13   88.81    2.86
   2  -3  13   94.93    2.87
   2  -3  14   37.38    1.65
   2  -3  14   40.61    1.71
   2   3  14   41.70    1.68
   2   3  14   42.93    1.84
   2  -3  14   40.18    1.68
   2   3  14   43.62    1.74
   2   3  14   43.99    1.72
   2   3  14   42.18    1.64
   2  -3  14   38.06    1.79
   2  -3  14   40.18    1.80
   2   3  14   43.58    1.80
   2   3  14   40.08    1.68
   2   3  14   40.45    1.72
   2  -3  14   42.84    1.80
   2  -3  15   41.43    1.82
   2   3  15   41.90    1.89
   2   3  15   40.24    1.62
   2  -3  15   39.89    1.73
   2   3  15   39.65    1.77
   2  -3  15   37.80    1.74
   2   3  15   43.63    1.84
   2  -3  15   41.66    1.76
   2   3  15   39.91    1.78
   2   3  15   44.73    1.78
   2  -3  15   35.79    1.79
   2   3  15   44.94    1.80
   2   3  16    3.88    0.94
   2  -3  16    4.43    0.84
   2  -3  16    4.38    0.91
   2   3  16    5.32    0.74
   2   3  16    4.51    0.86
   2   3  16    5.01    0.85
   2  -3  16    3.78    0.78
   2   3  16    5.32    0.87
   2  -3  17    1.08    0.80
   2   3  17    1.24    0.77
   2   3  17    0.85    0.91
   2   3  17    0.68    0.73
   2   3  17    0.94    0.84
   2   3  17    0.59    0.76
   2  -3  17    0.89    0.73
   2   3  17    1.58    0.62
   2  -3  17    1.36    0.80
   2   3  18   77.94    2.86
   2   3  18   74.98    2.72
   2  -3  18   77.83    2.87
   2   3  18   71.38    2.71
   2  -3  18   67.49    2.66
   2   3  18   71.73    2.67
   2  -3  18   69.39    2.76
   2  -3  18   68.39    2.67
   2  -3  19    2.22    0.83
   2   3  19    2.93    0.69
   2  -3  19    3.51    0.96
   2   3  19    3.75    0.87
   2  -3  19    2.66    0.95
   2   3  19    2.92    0.98
   2   3  19    1.88    0.88
   2  -3  20   74.36    2.78
   2  -3  20   76.32    2.86
   2   3  20   72.62    2.66
   2  -3  20   71.89    2.75
   2   3  20   74.72    2.85
   2   3  20   79.79    2.80
   2  -3  21    1.27    0.83
   2   3  21    1.40    0.70
   2   3  21    1.35    0.87
   2  -3  21    1.60    0.84
   2  -3  21    1.97    0.80
   2   3  21    1.62    0.82
   2  -3  22   16.84    1.23
   2  -3  22   17.16    1.22
   2   3  22   18.93    1.25
   2  -3  22   16.97    1.15
   2   3  22   16.78    1.04
   2   3  23    0.70    0.73
   2   3  23    0.56    0.69
   2  -3  23    0.76    0.67
   2  -3  23    0.66    0.71
   2  -3  24    1.29    0.52
   2   3  24    0.80    0.60
   2   3  24    0.69    0.62
   2  -3  24    0.86    0.60
   2   3  25    4.04    0.53
  -2  -4  26    1.28    0.46
  -2   4  26    1.28    0.46
  -2  -4  25    1.13    0.60
  -2   4  25    1.04    0.61
  -2   4  24    0.58    0.70
  -2  -4  24    0.37    0.69
  -2   4  23   31.42    1.62
  -2  -4  23   33.20    1.75
  -2   4  23   32.10    1.51
  -2  -4  23   31.24    1.63
  -2  -4  23   32.43    1.68
  -2   4  23   33.72    1.68
  -2  -4  22   -0.10    0.83
  -2   4  22   -0.17    0.77
  -2   4  22    0.07    0.85
  -2   4  22    0.36    0.74
  -2  -4  22    0.51    0.92
  -2   4  22   -0.37    0.84
  -2  -4  21    0.70    0.91
  -2  -4  21    2.31    1.02
  -2   4  21    2.09    0.93
  -2  -4  21    1.46    0.78
  -2   4  21    1.56    0.58
  -2   4  21    1.30    0.74
  -2   4  21    1.09    0.53
  -2   4  21    2.29    0.92
  -2   4  21    1.69    0.82
  -2   4  20   50.01    2.06
  -2  -4  20   48.44    2.08
  -2  -4  20   50.04    2.27
  -2  -4  20   52.18    2.40
  -2   4  20   46.09    1.83
  -2   4  20   50.29    2.16
  -2   4  20   47.47    2.21
  -2   4  20   45.15    2.03
  -2  -4  20   50.33    2.10
  -2   4  20   51.71    2.27
  -2  -4  19    4.93    1.06
  -2  -4  19    5.64    0.92
  -2   4  19    5.62    0.73
  -2   4  19    5.46    0.87
  -2   4  19    5.05    0.91
  -2   4  19    5.24    1.07
  -2   4  19    4.29    1.02
  -2   4  19    5.07    0.96
  -2  -4  19    4.72    1.10
  -2  -4  19    4.81    0.88
  -2   4  18   45.59    1.87
  -2  -4  18   44.29    1.90
  -2   4  18   39.72    1.57
  -2  -4  18   41.08    1.67
  -2  -4  18   41.84    2.03
  -2  -4  18   47.58    2.08
  -2   4  18   44.30    1.72
  -2   4  18   43.17    2.07
  -2   4  18   47.60    2.06
  -2   4  18   45.49    2.02
  -2   4  18   45.08    1.89
  -2  -4  18   40.00    1.84
  -2  -4  18   46.77    2.20
  -2  -4  17    9.37    0.92
  -2  -4  17    8.51    0.87
  -2   4  17    9.87    0.84
  -2   4  17    8.83    1.05
  -2   4  17    8.10    1.02
  -2  -4  17    8.94    1.03
  -2   4  17    9.42    1.04
  -2  -4  17    9.19    1.17
  -2   4  17    8.37    0.86
  -2  -4  17    7.98    0.78
  -2  -4  17    7.65    1.05
  -2   4  17    9.74    0.94
  -2   4  16  183.17    4.99
  -2   4  16  183.85    5.17
  -2  -4  16  168.09    4.87
  -2  -4  16  176.22    5.35
  -2  -4  16  173.65    5.15
  -2   4  16  179.47    4.98
  -2  -4  16  176.46    4.98
  -2  -4  16  176.11    4.99
  -2   4  16  184.60    5.21
  -2   4  16  181.07    4.89
  -2   4  15  101.86    3.30
  -2  -4  15   98.29    2.99
  -2   4  15  107.28    3.31
  -2   4  15  109.71    3.14
  -2   4  15  105.95    3.06
  -2  -4  15   96.32    3.06
  -2   4  15  106.96    3.14
  -2  -4  15  102.09    3.13
  -2  -4  15  104.47    3.14
  -2  -4  15  102.77    3.13
  -2  -4  15  102.17    3.48
  -2  -4  15   99.07    3.26
  -2  -4  14   30.40    1.25
  -2  -4  14   29.85    1.34
  -2   4  14   31.35    1.29
  -2  -4  14   27.76    1.54
  -2  -4  14   28.92    1.27
  -2  -4  14   28.37    1.41
  -2   4  14   32.53    1.30
  -2  -4  14   29.62    1.29
  -2  -4  14   30.61    1.32
  -2   4  14   30.15    1.41
  -2   4  14   29.68    1.44
  -2  -4  13    7.42    0.68
  -2  -4  13    7.80    0.87
  -2  -4  13    7.53    0.79
  -2   4  13    7.79    0.67
  -2  -4  13    8.02    0.68
  -2   4  13    8.38    0.80
  -2  -4  13    8.44    0.72
  -2   4  13    7.87    0.65
  -2   4  13    9.10    0.77
  -2   4  12    2.51    0.48
  -2  -4  12    2.73    0.48
  -2   4  12    2.88    0.49
  -2  -4  12    3.13    0.51
  -2   4  11    7.35    0.56
  -2  -4  11    6.09    0.54
  -2   4  11    6.19    0.53
  -2  -4  11    6.25    0.56
  -2  -4  10   51.66    1.60
  -2   4  10   52.50    1.58
  -2   4  10   51.14    1.61
  -2  -4  10   48.38    1.58
  -2  -4  10   50.85    1.62
  -2   4  10   51.82    1.58
  -2  -4   9   27.54    1.01
  -2  -4   9   29.60    1.02
  -2   4   9   29.12    1.04
  -2   4   9   28.85    1.03
  -2   4   9   29.54    1.02
  -2  -4   9   28.11    1.05
  -2   4   8   19.87    0.76
  -2   4   8   18.54    0.63
  -2  -4   8   20.16    0.76
  -2  -4   7  391.74    9.46
  -2   4   7  406.31    9.47
  -2   4   7  378.89    9.37
  -2   4   6    0.66    0.28
  -2  -4   6    0.57    0.28
  -2   4   5   39.13    1.11
  -2  -4   5   38.27    1.10
  -2   4   4  257.49    6.25
  -2  -4   4  253.82    6.25
   2  -4  -4  268.42    6.38
  -2  -4   3   79.44    2.05
  -2   4   3   81.51    2.06
  -2  -4   2  941.09   22.86
  -2   4   2  950.46   22.86
  -2   4   1   91.73    2.33
  -2  -4   1   92.42    2.32
   2  -4  -1   98.34    2.47
   2  -4   0  339.98    7.84
   2  -4   0  327.22    7.82
   2   4   0  324.68    7.68
   2  -4   0  330.98    7.88
   2  -4   1  470.91   10.81
   2  -4   1  462.20   10.80
   2  -4   1  442.49   10.83
   2  -4   1  448.04   10.82
   2  -4   1  424.85   10.65
  -2  -4  -1  465.84   10.78
   2   4   1  444.83   10.65
   2  -4   2  632.57   15.15
   2  -4   2  607.30   14.99
   2  -4   2  649.11   15.13
   2  -4   2  642.84   15.15
   2   4   2  630.54   14.99
  -2  -4  -2  637.91   15.08
   2   4   3   21.25    0.68
   2  -4   3   19.88    0.67
  -2  -4  -3   22.65    0.75
   2  -4   3   22.14    0.81
   2   4   4   25.98    0.83
   2  -4   4   28.84    0.96
  -2  -4  -4   27.09    0.88
   2  -4   4   25.61    0.83
   2   4   4   27.11    0.97
   2   4   5  597.17   14.24
  -2  -4  -5  587.25   14.24
   2   4   5  597.69   14.36
   2  -4   5  561.00   14.23
   2   4   5  593.46   14.32
   2   4   6    0.61    0.39
   2  -4   6    0.81    0.36
   2   4   6    0.24    0.26
   2  -4   6    0.55    0.31
   2   4   6    0.19    0.32
   2   4   6    0.27    0.38
   2   4   7  132.03    3.38
   2   4   7  136.25    3.56
   2  -4   7  126.74    3.54
   2  -4   7  137.73    3.50
   2   4   7  137.81    3.47
   2   4   7  131.76    3.54
   2  -4   7  130.06    3.46
   2   4   8  151.56    4.05
   2   4   8  146.73    4.04
   2   4   8  159.87    4.06
   2   4   8  163.88    4.00
   2  -4   8  145.96    4.03
   2  -4   8  140.74    4.02
   2  -4   8  156.85    3.97
   2  -4   8  152.72    3.97
   2   4   9    2.42    0.47
   2   4   9    2.09    0.51
   2  -4   9    2.34    0.42
   2  -4   9    1.99    0.48
   2  -4   9    2.59    0.50
   2   4   9    2.50    0.43
   2  -4   9    2.33    0.42
   2   4   9    1.90    0.50
   2  -4  10    1.86    0.52
   2   4  10    2.38    0.51
   2  -4  10    1.45    0.52
   2   4  10    1.88    0.52
   2  -4  10    2.21    0.45
   2   4  10    1.96    0.53
   2   4  10    2.57    0.48
   2  -4  10    2.53    0.41
   2  -4  11   53.58    1.94
   2   4  11   56.26    1.93
   2  -4  11   58.06    1.75
   2   4  11   55.40    1.89
   2  -4  11   56.90    1.87
   2   4  11   59.47    1.98
   2   4  11   54.99    1.96
   2   4  11   59.06    1.89
   2   4  12    9.71    0.75
   2   4  12   10.18    0.76
   2   4  12    9.47    0.75
   2  -4  12    9.24    0.75
   2  -4  12    9.05    0.76
   2   4  12    9.87    0.84
   2   4  12   10.03    0.81
   2  -4  12    8.88    0.80
   2  -4  12    8.84    0.74
   2  -4  12    9.06    0.59
   2  -4  12    9.63    0.77
   2   4  13   46.20    1.72
   2   4  13   44.03    1.78
   2   4  13   43.73    1.69
   2  -4  13   42.44    1.70
   2  -4  13   44.19    1.72
   2  -4  13   42.71    1.70
   2   4  13   48.26    1.74
   2  -4  13   43.70    1.89
   2  -4  13   44.33    1.72
   2  -4  13   43.82    1.81
   2   4  13   46.88    1.71
   2   4  13   44.63    1.73
   2   4  14  148.00    4.29
   2   4  14  138.05    4.06
   2  -4  14  145.91    4.11
   2   4  14  141.22    4.05
   2  -4  14  140.23    4.29
   2   4  14  145.70    4.09
   2  -4  14  128.89    4.03
   2   4  14  147.38    4.04
   2  -4  14  125.82    3.96
   2  -4  14  135.30    4.05
   2   4  14  142.55    4.04
   2   4  15    1.35    0.79
   2  -4  15    1.50    0.60
   2   4  15    1.50    0.79
   2   4  15    1.46    0.70
   2   4  15    1.52    0.66
   2  -4  15    1.74    0.72
   2  -4  15    1.48    0.77
   2   4  15    1.59    0.64
   2  -4  15    1.41    0.74
   2  -4  16  198.58    5.69
   2   4  16  217.01    5.90
   2   4  16  205.75    5.67
   2  -4  16  196.97    5.88
   2  -4  16  196.71    5.68
   2   4  16  205.63    5.55
   2  -4  16  203.90    5.90
   2  -4  16  184.83    5.45
   2   4  16  204.43    5.77
   2   4  16  205.80    5.69
   2  -4  17   16.17    1.23
   2   4  17   18.52    1.31
   2  -4  17   17.76    1.39
   2  -4  17   16.22    1.22
   2   4  17   17.33    1.39
   2   4  17   16.18    1.07
   2   4  17   17.74    1.24
   2   4  17   18.71    1.34
   2  -4  17   16.68    1.36
   2  -4  18  102.10    3.49
   2  -4  18  109.53    3.70
   2   4  18  107.63    3.28
   2  -4  18  109.34    3.55
   2   4  18  110.58    3.54
   2  -4  18  105.58    3.67
   2   4  18  100.85    3.45
   2   4  18  108.08    3.58
   2   4  18  115.41    3.71
   2  -4  19    2.26    0.92
   2   4  19    1.62    0.94
   2   4  19    2.14    0.86
   2  -4  19    1.76    0.87
   2  -4  19    2.27    0.84
   2   4  19    2.29    0.80
   2   4  20   80.05    2.90
   2  -4  20   76.50    2.76
   2   4  20   80.86    2.78
   2  -4  20   76.81    2.85
   2  -4  20   77.31    2.89
   2   4  20   78.36    2.76
   2   4  20   70.32    2.48
   2   4  21    0.06    0.85
   2  -4  21    0.96    0.79
   2   4  21    0.39    0.73
   2   4  21    0.31    0.78
   2  -4  21   -0.68    0.75
   2  -4  21    0.88    0.78
   2  -4  22    6.27    0.91
   2   4  22    6.04    0.79
   2  -4  22    6.08    0.86
   2   4  22    6.60    0.90
   2  -4  22    8.28    0.90
   2   4  23    0.62    0.65
   2  -4  23    0.68    0.66
   2  -4  23    1.21    0.63
   2   4  23    0.17    0.64
   2   4  24    0.38    0.47
   2   4  24    0.80    0.58
   2  -4  24    1.19    0.52
   2   4  25    3.20    0.44
  -2  -5  25   28.04    1.28
  -2   5  25   29.29    1.20
  -2   5  24   12.49    0.95
  -2   5  24   11.44    0.85
  -2   5  23  168.56    4.69
  -2   5  23  154.26    4.55
  -2  -5  22  188.05    5.54
  -2   5  22  195.93    5.40
  -2  -5  22  179.64    5.34
  -2   5  22  181.58    5.31
  -2   5  22  185.85    5.31
  -2   5  22  183.01    5.39
  -2   5  21    5.45    1.05
  -2   5  21    6.21    1.03
  -2  -5  21    6.28    1.04
  -2   5  21    5.86    0.72
  -2  -5  21    5.75    1.06
  -2  -5  21    7.31    1.19
  -2   5  21    8.87    1.13
  -2   5  20  165.23    4.96
  -2   5  20  165.08    5.03
  -2   5  20  164.93    4.79
  -2  -5  20  159.10    4.94
  -2   5  20  153.23    4.55
  -2  -5  20  171.57    5.19
  -2   5  20  168.74    4.97
  -2  -5  20  169.16    5.08
  -2  -5  20  163.79    4.81
  -2   5  19   11.11    1.03
  -2  -5  19   12.13    1.24
  -2   5  19   11.96    1.21
  -2  -5  19   11.13    1.03
  -2  -5  19   10.86    1.04
  -2  -5  19    9.32    1.15
  -2   5  19   10.60    0.80
  -2   5  19    9.44    0.89
  -2  -5  19   12.36    1.32
  -2  -5  19   10.16    0.87
  -2   5  19   10.80    1.12
  -2   5  19    9.93    0.99
  -2   5  18   30.39    1.43
  -2  -5  18   32.13    1.88
  -2  -5  18   30.68    1.46
  -2   5  18   31.45    1.69
  -2  -5  18   32.56    1.75
  -2  -5  18   29.24    1.53
  -2  -5  18   29.77    1.54
  -2   5  18   30.87    1.36
  -2   5  18   30.20    1.50
  -2  -5  18   31.78    1.70
  -2   5  18   31.00    1.53
  -2   5  18   33.66    1.69
  -2  -5  17   60.34    2.45
  -2   5  17   57.24    2.18
  -2  -5  17   58.88    2.53
  -2  -5  17   54.44    2.11
  -2  -5  17   56.02    2.19
  -2   5  17   61.06    2.14
  -2   5  17   62.99    2.40
  -2  -5  17   57.19    2.35
  -2  -5  17   59.11    2.22
  -2   5  17   59.84    2.33
  -2   5  17   60.40    2.18
  -2  -5  16   12.87    1.00
  -2   5  16   13.82    0.97
  -2  -5  16   13.52    1.15
  -2   5  16   14.30    1.00
  -2   5  16   13.55    0.99
  -2  -5  16   13.32    1.29
  -2  -5  16   13.18    1.00
  -2   5  16   14.22    1.15
  -2  -5  16   14.88    1.21
  -2   5  16   14.35    1.10
  -2  -5  16   13.26    0.98
  -2   5  15   10.92    0.87
  -2  -5  15    8.68    0.76
  -2   5  15    9.32    0.81
  -2  -5  15    9.42    0.97
  -2  -5  15   10.11    0.82
  -2  -5  15   11.67    1.05
  -2   5  15   12.38    1.10
  -2   5  15    9.22    0.94
  -2  -5  15    9.74    0.82
  -2  -5  15    9.36    1.07
  -2   5  15   10.68    0.84
  -2  -5  15    9.19    0.72
  -2  -5  15   10.26    0.87
  -2   5  15   10.55    0.99
  -2   5  14  399.48   10.28
  -2  -5  14  389.34   10.18
  -2  -5  14  388.04   10.04
  -2  -5  14  390.50   10.52
  -2   5  14  397.86   10.30
  -2   5  14  415.70   10.14
  -2   5  14  406.35   10.12
  -2  -5  14  412.78   10.16
  -2   5  14  437.33   10.47
  -2  -5  14  392.09   10.11
  -2  -5  14  410.73   10.15
  -2  -5  14  385.91   10.27
  -2  -5  13   29.23    1.25
  -2  -5  13   28.88    1.21
  -2   5  13   28.00    1.36
  -2   5  13   32.39    1.26
  -2  -5  13   27.48    1.35
  -2  -5  13   31.09    1.24
  -2  -5  13   28.19    1.55
  -2   5  13   28.95    1.34
  -2  -5  13   29.62    1.22
  -2  -5  13   28.35    1.27
  -2   5  13   31.98    1.24
  -2  -5  12  257.78    6.44
  -2  -5  12  246.94    6.31
   2  -5 -12  225.38    6.16
  -2   5  12  254.79    6.31
  -2   5  12  257.90    6.33
  -2  -5  12  230.06    6.66
  -2  -5  12  253.47    6.33
  -2  -5  11   92.91    2.62
  -2   5  11   91.86    2.61
  -2   5  11   93.07    2.61
  -2  -5  11   89.35    2.60
  -2   5  10  105.29    2.83
  -2  -5  10  102.01    2.83
  -2   5  10  102.89    2.82
  -2  -5  10  102.53    2.83
  -2   5   9   41.86    1.27
  -2  -5   9   45.15    1.41
  -2   5   9   48.54    1.42
  -2   5   9   45.09    1.42
  -2   5   9   47.56    1.41
  -2  -5   9   43.38    1.42
  -2  -5   9   45.48    1.40
   2  -5  -8   51.68    1.56
  -2  -5   8   50.35    1.53
  -2   5   8   54.06    1.52
  -2   5   8   49.76    1.43
  -2  -5   8   51.99    1.51
   2  -5  -7   22.59    0.86
  -2   5   7   23.31    0.78
  -2   5   7   20.46    0.74
  -2  -5   7   21.54    0.77
   2  -5  -6  386.57    9.08
  -2   5   6  368.14    8.94
  -2  -5   6  362.08    8.94
  -2  -5   5   14.41    0.53
  -2   5   5   14.81    0.53
   2  -5  -5   14.40    0.68
  -2  -5   4   12.16    0.44
   2  -5  -4   11.90    0.58
  -2   5   4   11.76    0.44
   2  -5  -3   24.76    0.90
  -2   5   3   24.53    0.69
  -2  -5   3   23.90    0.69
  -2  -5   2  231.85    5.67
   2  -5  -2  253.90    5.91
  -2   5   2  234.13    5.68
   2  -5  -2  254.23    5.99
   2  -5  -1   24.17    0.69
  -2  -5   1   25.10    0.69
  -2   5   1   25.36    0.69
   2  -5  -1   29.91    0.94
   2  -5  -1   29.80    0.95
   2  -5   0  394.19    8.96
   2   5   0  367.82    8.73
   2  -5   0  381.56    9.02
   2  -5   0  398.65    8.98
   2  -5   1    2.31    0.44
   2  -5   1    2.09    0.37
   2  -5   1    2.86    0.44
   2   5   1    2.41    0.19
   2  -5   1    2.54    0.18
  -2  -5  -1    2.15    0.38
   2  -5   2   50.24    1.52
  -2  -5  -2   51.30    1.45
   2  -5   2   48.78    1.48
   2   5   2   49.05    1.27
   2  -5   2   53.71    1.49
   2  -5   2   45.27    1.27
   2  -5   3   11.89    0.60
   2   5   3   10.97    0.43
  -2  -5  -3   12.20    0.58
   2  -5   3   10.64    0.44
   2   5   4  119.80    3.18
   2  -5   4  131.78    3.23
   2  -5   4  117.29    3.20
   2  -5   4  116.36    3.05
   2   5   4  120.84    3.06
  -2  -5  -4  127.52    3.19
  -2  -5  -5    0.15    0.30
   2  -5   5    0.18    0.38
   2   5   5    0.74    0.38
   2  -5   5    0.04    0.26
   2   5   5    0.10    0.37
   2   5   5    0.15    0.26
   2   5   6   42.22    1.41
   2  -5   6   42.54    1.37
   2   5   6   45.39    1.41
   2   5   6   42.68    1.27
  -2  -5  -6   40.99    1.31
   2  -5   6   41.78    1.27
   2   5   6   41.61    1.25
  -2  -5  -7   10.15    0.57
   2   5   7   10.96    0.50
   2  -5   7   10.82    0.57
   2   5   7   11.25    0.57
   2  -5   7   11.57    0.64
   2   5   7   10.34    0.65
   2   5   7   11.11    0.68
   2   5   8   57.93    1.82
  -2  -5  -8   54.09    1.69
   2  -5   8   58.86    1.77
   2  -5   8   58.44    1.75
   2   5   8   60.00    1.74
   2  -5   9  280.68    6.98
   2  -5   9  285.55    6.98
   2   5   9  290.75    7.00
   2   5   9  285.96    7.07
   2   5   9  263.15    7.04
   2  -5   9  254.02    7.04
   2   5  10  282.52    6.99
   2   5  10  266.09    7.05
   2  -5  10  264.74    7.25
   2   5  10  287.83    7.14
   2  -5  10  278.63    6.94
   2   5  10  276.31    7.08
   2   5  10  279.47    7.06
   2  -5  10  278.18    6.99
   2  -5  10  253.33    7.04
   2  -5  11    3.58    0.55
   2  -5  11    4.17    0.49
   2  -5  11    2.93    0.59
   2   5  11    3.42    0.60
   2   5  11    3.75    0.64
   2  -5  11    3.92    0.74
   2   5  11    3.66    0.56
   2   5  11    3.64    0.65
   2   5  11    3.34    0.56
   2  -5  11    3.30    0.54
   2  -5  11    2.82    0.54
   2   5  11    3.05    0.56
   2   5  11    2.94    0.58
   2  -5  12  434.21   11.13
   2   5  12  438.69   11.23
   2  -5  12  430.95   11.14
   2  -5  12  436.92   11.35
   2   5  12  473.94   11.19
   2   5  12  446.72   11.13
   2  -5  12  448.50   11.47
   2  -5  12  450.01   10.98
   2  -5  12  439.58   11.15
   2   5  12  449.49   11.17
   2   5  12  454.99   11.21
   2   5  12  469.83   11.33
   2  -5  12  449.88   11.19
   2  -5  12  433.10   11.25
   2  -5  12  424.70   11.05
   2   5  13   34.33    1.44
   2  -5  13   32.02    1.58
   2  -5  13   33.36    1.42
   2  -5  13   28.19    1.40
   2   5  13   32.67    1.44
   2   5  13   34.27    1.56
   2  -5  13   30.88    1.40
   2  -5  13   33.78    1.23
   2  -5  13   29.86    1.45
   2   5  13   29.18    1.40
   2   5  13   32.91    1.42
   2   5  13   36.25    1.51
   2   5  14  129.98    3.85
   2  -5  14  123.38    3.86
   2  -5  14  127.55    3.83
   2   5  14  138.88    3.88
   2   5  14  132.83    3.98
   2  -5  14  124.92    3.84
   2   5  14  127.88    3.84
   2   5  14  139.31    4.09
   2  -5  14  128.91    4.04
   2   5  14  131.08    3.86
   2   5  15   56.58    2.17
   2  -5  15   56.65    2.15
   2   5  15   60.03    2.16
   2   5  15   59.36    2.19
   2  -5  15   56.50    2.18
   2  -5  15   55.60    2.17
   2  -5  15   58.99    2.37
   2   5  15   59.70    2.37
   2   5  16    0.03    0.67
   2  -5  16    0.54    0.61
   2   5  16    1.23    0.85
   2  -5  16    0.26    0.74
   2  -5  16    0.49    0.71
   2   5  16    0.59    0.71
   2   5  16    0.75    0.74
   2  -5  16    0.18    0.78
   2  -5  17    6.82    0.92
   2   5  17    8.05    1.00
   2   5  17    8.26    0.88
   2  -5  17    6.51    0.81
   2  -5  17    6.76    0.97
   2   5  17    7.85    1.11
   2  -5  17    7.46    1.12
   2  -5  17    7.51    1.05
   2   5  17    7.01    0.90
   2   5  18    7.32    1.06
   2  -5  18    6.09    1.00
   2   5  18    5.93    0.81
   2   5  18    5.30    0.96
   2  -5  18    6.93    0.98
   2   5  18    5.77    0.93
   2  -5  18    7.25    1.11
   2  -5  19    5.05    0.90
   2  -5  19    4.82    0.97
   2   5  19    5.16    1.03
   2   5  19    5.65    0.92
   2   5  19    5.70    0.94
   2  -5  19    5.58    1.05
   2  -5  20   71.50    2.73
   2  -5  20   72.02    2.64
   2   5  20   68.05    2.39
   2   5  20   71.40    2.55
   2   5  20   73.24    2.63
   2  -5  20   69.44    2.56
   2   5  20   72.78    2.67
   2   5  21   57.41    2.21
   2   5  21   54.38    2.10
   2  -5  21   55.36    2.13
   2  -5  21   54.31    2.11
   2  -5  21   50.05    2.18
   2   5  21   52.77    2.05
   2  -5  22   37.66    1.63
   2   5  22   40.92    1.63
   2   5  22   39.30    1.62
   2   5  23   39.44    1.50
   2  -5  23   39.38    1.55
   2   5  24    0.36    0.50
  -2  -6  24   47.43    1.82
  -2   6  24   45.13    1.64
  -2   6  24   44.54    1.61
  -2   6  23    4.15    0.75
  -2   6  23    3.89    0.74
  -2  -6  23    3.82    0.83
  -2   6  22   22.18    1.41
  -2   6  22   22.06    1.33
  -2   6  22   22.43    1.31
  -2  -6  22   23.15    1.42
  -2   6  21    0.92    0.80
  -2  -6  21    2.51    0.89
  -2  -6  21    1.07    0.92
  -2   6  21    1.08    0.82
  -2   6  20    9.29    1.05
  -2  -6  20    8.42    1.09
  -2   6  20   10.52    0.87
  -2  -6  20    9.59    1.16
  -2  -6  20    8.25    0.83
  -2   6  19    0.82    0.82
  -2  -6  19    0.53    0.62
  -2   6  19    0.60    0.54
  -2   6  19    0.56    0.66
  -2  -6  19    0.58    0.68
  -2  -6  19    0.23    0.90
  -2   6  19    0.33    0.61
  -2  -6  19    0.25    0.98
  -2  -6  19   -0.40    0.89
  -2   6  19    0.29    0.82
  -2   6  18  115.54    3.63
  -2   6  18  110.74    3.46
  -2  -6  18  110.92    3.65
  -2   6  18  106.62    3.46
  -2  -6  18  103.65    3.41
  -2  -6  18  122.62    3.83
  -2  -6  18  110.19    3.48
  -2   6  18  112.02    3.43
  -2  -6  18  105.44    3.47
  -2   6  18  115.59    3.76
  -2  -6  18  114.36    3.90
  -2   6  18  116.12    3.68
  -2  -6  17   88.52    2.94
  -2   6  17   86.45    2.95
  -2  -6  17   89.22    2.98
  -2   6  17   89.92    3.08
  -2  -6  17   92.23    3.37
  -2   6  17   94.42    3.14
  -2   6  17   90.14    2.93
  -2  -6  17   87.04    2.97
  -2  -6  17   90.67    3.24
  -2   6  17   90.49    2.92
  -2  -6  17   90.42    3.10
  -2   6  17   95.08    3.27
  -2  -6  16  121.85    3.96
  -2  -6  16  126.41    3.83
  -2  -6  16  124.89    3.87
  -2  -6  16  129.96    4.27
  -2   6  16  124.35    3.81
  -2   6  16  137.13    4.03
  -2   6  16  127.05    3.80
  -2   6  16  136.84    4.17
  -2  -6  16  126.26    3.81
  -2   6  16  131.34    3.81
  -2  -6  16  140.60    4.19
  -2   6  16  127.52    3.96
  -2  -6  15   12.13    1.25
  -2  -6  15   11.34    0.87
  -2  -6  15   11.98    0.85
  -2   6  15   12.72    1.16
  -2   6  15   13.22    1.03
  -2  -6  15   13.68    1.02
  -2  -6  15   12.97    1.14
  -2  -6  15   12.02    1.02
  -2   6  15   12.80    1.08
  -2   6  15   11.47    0.94
  -2   6  15   12.73    0.90
  -2   6  15   11.97    0.87
  -2  -6  15   13.34    0.92
  -2  -6  14   66.67    2.26
  -2  -6  14   67.40    2.26
  -2  -6  14   65.08    2.66
  -2  -6  14   68.19    2.42
  -2  -6  14   70.49    2.26
  -2   6  14   70.63    2.40
  -2   6  14   68.38    2.25
  -2   6  14   72.87    2.56
  -2   6  14   66.55    2.31
  -2   6  14   71.43    2.45
  -2  -6  14   75.71    2.59
  -2  -6  14   72.51    2.44
  -2   6  14   74.71    2.30
  -2   6  13   13.00    0.80
  -2  -6  13   11.83    0.91
  -2   6  13   12.98    0.80
  -2  -6  13   11.25    0.93
  -2   6  13   11.21    0.87
  -2  -6  13   12.52    1.01
  -2  -6  13   10.41    1.09
  -2  -6  13   12.69    0.83
  -2  -6  13   10.92    0.81
  -2   6  13   12.14    0.89
  -2  -6  13   12.62    0.80
  -2  -6  13   12.87    0.80
  -2   6  12   62.87    1.98
  -2  -6  12   61.30    2.38
  -2  -6  12   63.40    2.10
  -2   6  12   61.95    2.12
  -2  -6  12   65.98    2.27
  -2  -6  12   62.12    1.99
  -2   6  12   65.93    2.00
  -2  -6  12   61.28    1.98
  -2  -6  12   61.67    2.07
  -2  -6  12   65.85    2.17
  -2   6  12   62.75    2.11
  -2  -6  11  202.60    5.23
  -2  -6  11  205.02    5.13
  -2  -6  11  192.18    5.51
  -2  -6  11  205.55    5.42
  -2  -6  11  189.65    5.28
  -2   6  11  207.10    5.12
  -2   6  11  198.62    5.10
   2  -6 -11  181.58    5.00
  -2  -6  11  198.78    5.11
  -2   6  10   84.96    2.30
  -2   6  10   78.22    2.16
   2  -6 -10   76.89    2.24
  -2  -6  10   80.71    2.29
  -2   6  10   82.34    2.29
  -2  -6  10   81.38    2.29
  -2   6   9    3.98    0.36
  -2  -6   9    3.63    0.40
  -2   6   9    3.91    0.41
  -2   6   9    3.78    0.41
  -2  -6   9    4.01    0.41
   2  -6  -9    4.66    0.44
   2  -6  -8  213.30    5.49
  -2   6   8  210.91    5.41
  -2  -6   8  220.30    5.43
  -2   6   8  225.13    5.43
   2  -6  -7    0.22    0.35
  -2   6   7    0.29    0.26
  -2  -6   7    0.21    0.27
  -2   6   6   86.01    2.23
   2  -6  -6   88.97    2.40
  -2  -6   6   85.73    2.24
  -2   6   5  222.17    5.39
  -2  -6   5  215.14    5.39
   2  -6  -4    3.55    0.42
  -2  -6   4    3.33    0.22
  -2   6   4    3.94    0.23
   2  -6  -3  307.87    6.72
  -2   6   3  268.18    6.40
   2  -6  -3  315.95    6.85
  -2  -6   3  255.53    6.39
   2  -6  -2  177.39    3.54
   2  -6  -2  188.54    3.72
   2  -6  -2  181.00    3.58
   2  -6  -1  133.99    3.46
   2  -6  -1  138.28    3.50
   2  -6  -1  128.15    3.43
   2  -6   0   14.40    0.68
   2  -6   0   14.82    0.67
   2  -6   1  792.35   15.81
   2  -6   1  727.84   15.80
   2  -6   1  623.57   15.48
   2  -6   1  749.05   15.86
   2   6   1  628.43   15.47
  -2  -6  -1  793.34   15.86
   2  -6   2    3.41    0.44
   2   6   2    3.27    0.38
  -2  -6  -2    3.29    0.43
   2   6   2    2.75    0.19
   2  -6   2    2.82    0.41
   2  -6   2    2.80    0.20
   2  -6   2    2.52    0.47
   2  -6   2    3.06    0.45
   2  -6   3   34.32    0.98
   2   6   3   32.61    1.14
   2  -6   3   35.61    1.22
   2  -6   3   36.96    1.20
   2   6   3   36.47    0.98
  -2  -6  -3   36.49    1.21
  -2  -6  -4   64.90    1.87
   2   6   4   64.38    1.67
   2  -6   4   58.84    1.66
   2  -6   4   69.31    1.90
   2   6   4   61.17    1.84
   2  -6   5    2.18    0.44
   2  -6   5    1.13    0.27
   2   6   5    1.48    0.43
   2   6   5    1.58    0.42
  -2  -6  -5    1.73    0.39
   2   6   5    1.11    0.27
   2   6   6   19.43    0.92
  -2  -6  -6   20.26    0.85
   2  -6   6   20.82    0.90
   2  -6   6   20.42    0.76
   2   6   6   20.18    0.75
   2   6   6   20.83    0.92
   2   6   7   71.88    2.16
   2  -6   7   66.59    1.98
   2   6   7   67.60    1.93
  -2  -6  -7   71.46    2.07
   2   6   7   77.43    2.18
   2  -6   7   72.41    2.12
   2   6   7   72.82    2.00
   2   6   8  201.48    5.07
  -2  -6  -8  189.93    5.09
   2  -6   8  196.03    5.15
   2   6   8  208.26    5.24
   2  -6   8  194.81    5.06
   2   6   8  203.55    5.22
   2  -6   9    6.93    0.61
   2   6   9    6.87    0.56
   2   6   9    7.14    0.69
   2   6   9    6.84    0.66
   2  -6   9    7.81    0.74
   2   6   9    8.02    0.69
   2   6   9    7.48    0.63
   2  -6   9    6.85    0.55
  -2  -6  -9    7.09    0.54
   2  -6   9    7.23    0.81
   2   6  10   23.44    1.08
   2  -6  10   23.89    1.05
   2   6  10   26.18    1.22
   2  -6  10   23.99    1.31
   2  -6  10   24.01    1.07
   2   6  10   25.63    1.19
   2  -6  10   24.59    1.16
   2  -6  10   25.30    1.24
   2   6  10   25.12    1.14
  -2  -6 -10   22.28    0.97
   2   6  10   26.22    1.07
   2  -6  11    0.25    0.53
   2  -6  11    0.13    0.47
   2  -6  11    0.67    0.47
   2  -6  11   -0.27    0.63
   2  -6  11   -0.08    0.46
   2   6  11    0.05    0.57
   2  -6  11    0.96    0.44
   2   6  11    0.31    0.46
   2  -6  11    0.47    0.46
   2   6  11   -0.35    0.45
   2  -6  11    0.65    0.59
   2  -6  11   -0.14    0.52
   2   6  12   18.79    0.99
   2   6  12   17.32    1.00
   2  -6  12   16.72    0.98
   2   6  12   21.28    1.21
   2   6  12   21.28    1.06
   2  -6  12   18.13    1.04
   2  -6  12   17.77    0.91
   2  -6  12   18.85    1.19
   2  -6  12   18.89    1.27
   2   6  12   17.93    1.10
   2  -6  12   17.53    1.01
   2  -6  12   19.50    1.15
   2  -6  13   31.29    1.58
   2  -6  13   30.81    1.43
   2  -6  13   31.66    1.42
   2   6  13   33.12    1.44
   2  -6  13   34.68    1.78
   2  -6  13   33.25    1.28
   2   6  13   35.57    1.63
   2   6  13   32.08    1.49
   2  -6  13   32.22    1.56
   2   6  13   34.58    1.46
   2  -6  14  185.46    5.21
   2   6  14  187.32    5.20
   2  -6  14  189.61    5.61
   2   6  14  192.92    5.40
   2  -6  14  191.88    5.43
   2  -6  14  183.84    5.32
   2   6  14  192.25    5.26
   2   6  14  181.60    5.16
   2   6  14  185.51    5.25
   2  -6  14  183.40    5.20
   2  -6  15  117.72    3.64
   2   6  15  116.86    3.63
   2  -6  15  110.49    3.61
   2  -6  15  121.83    3.85
   2   6  15  120.98    3.86
   2   6  15  121.39    3.85
   2  -6  15  126.05    4.04
   2   6  15  118.14    3.62
   2   6  15  126.36    3.67
   2  -6  15  113.27    3.69
   2  -6  16  126.01    4.05
   2  -6  16  119.07    3.87
   2  -6  16  124.14    3.86
   2   6  16  132.11    4.10
   2   6  16  130.16    3.88
   2   6  16  132.16    4.07
   2   6  16  127.81    3.85
   2   6  17   15.06    1.27
   2  -6  17   15.11    1.15
   2   6  17   13.77    1.12
   2   6  17   14.70    1.07
   2  -6  17   11.15    1.01
   2  -6  17   13.86    1.20
   2   6  17   12.95    1.28
   2   6  18    9.37    1.12
   2  -6  18    8.11    0.95
   2   6  18    8.29    1.11
   2   6  18    8.48    0.88
   2  -6  18   10.22    1.07
   2   6  18    9.16    1.00
   2   6  19    0.50    0.61
   2   6  19    0.07    0.83
   2  -6  19   -0.71    0.75
   2  -6  19    0.25    0.75
   2   6  19    0.23    0.84
   2   6  19   -0.08    0.73
   2  -6  20    7.37    0.92
   2  -6  20    8.81    0.93
   2   6  20    7.78    0.90
   2   6  20    7.93    0.98
   2   6  20    7.51    0.84
   2  -6  20    7.83    1.09
   2   6  20    8.66    1.00
   2  -6  21   51.69    1.98
   2   6  21   56.91    2.11
   2   6  21   57.13    2.12
   2   6  21   53.20    1.95
   2   6  22   21.57    1.06
   2   6  22   25.24    1.23
   2   6  23   21.07    1.09
   2   6  24   10.32    0.63
  -2  -7  24   67.67    2.12
  -2   7  24   64.77    1.94
  -2   7  23   24.74    1.22
  -2  -7  23   25.59    1.35
  -2   7  23   22.78    1.12
  -2   7  22   13.55    1.05
  -2  -7  22   17.02    1.20
  -2   7  22   15.15    1.02
  -2   7  21    1.00    0.79
  -2  -7  21    0.44    0.83
  -2   7  20  113.88    3.34
  -2   7  20  124.05    3.87
  -2  -7  20  125.74    3.90
  -2   7  20  118.41    3.49
  -2  -7  20  106.54    3.45
  -2   7  19   44.36    1.71
  -2  -7  19   39.53    1.78
  -2   7  19   46.83    2.15
  -2  -7  19   42.16    1.89
  -2   7  19   42.69    1.86
  -2   7  19   43.22    1.89
  -2  -7  19   48.67    2.15
  -2   7  19   44.74    1.80
  -2  -7  18    7.79    0.88
  -2   7  18    9.29    0.89
  -2  -7  18   11.57    1.25
  -2   7  18    9.69    1.00
  -2  -7  18   10.18    1.07
  -2   7  18    9.69    1.00
  -2  -7  18    9.98    0.99
  -2   7  18   10.74    1.22
  -2   7  18    9.05    0.91
  -2   7  17   34.51    1.58
  -2  -7  17   32.70    1.66
  -2  -7  17   37.73    1.93
  -2  -7  17   33.46    1.65
  -2  -7  17   34.19    1.55
  -2   7  17   33.50    1.66
  -2   7  17   32.81    1.62
  -2   7  17   34.28    1.53
  -2   7  17   37.66    1.91
  -2  -7  16  564.85   14.75
  -2  -7  16  574.62   14.58
  -2  -7  16  557.54   14.72
  -2   7  16  581.48   14.57
  -2   7  16  602.40   14.69
  -2  -7  16  612.28   15.03
  -2  -7  16  571.89   14.60
  -2   7  16  590.38   14.75
  -2   7  16  633.43   15.02
  -2   7  15   29.64    1.49
  -2  -7  15   30.94    1.38
  -2   7  15   29.61    1.43
  -2   7  15   30.02    1.36
  -2   7  15   31.21    1.46
  -2  -7  15   33.14    1.58
  -2  -7  15   32.97    1.69
  -2  -7  15   30.72    1.78
  -2  -7  15   28.78    1.51
  -2  -7  15   31.15    1.40
  -2   7  15   33.99    1.72
  -2   7  14  134.36    4.00
  -2   7  14  132.69    3.97
  -2  -7  14  126.71    3.98
  -2   7  14  136.83    3.87
  -2  -7  14  136.69    4.09
  -2  -7  14  137.95    4.23
  -2   7  14  141.43    3.99
  -2   7  14  149.01    4.27
  -2  -7  14  139.91    3.89
  -2  -7  14  135.26    4.32
  -2   7  14  134.98    3.84
  -2  -7  14  134.88    3.92
  -2  -7  14  136.28    3.88
  -2   7  13   24.25    1.11
  -2   7  13   26.39    1.29
  -2  -7  13   23.55    1.10
  -2  -7  13   24.77    1.24
  -2  -7  13   26.25    1.53
  -2  -7  13   25.67    1.33
  -2   7  13   25.34    1.11
  -2  -7  13   23.94    1.10
  -2  -7  13   25.22    1.38
  -2   7  13   24.20    1.22
  -2  -7  12    0.77    0.60
  -2  -7  12    0.53    0.42
  -2   7  12   -0.02    0.58
  -2  -7  12    0.78    0.61
  -2  -7  12    0.46    0.42
  -2   7  12    0.10    0.41
  -2   7  12    1.03    0.52
  -2  -7  12   -0.06    0.55
  -2  -7  11   20.74    1.12
  -2  -7  11   20.64    1.08
  -2  -7  11   20.74    0.90
  -2   7  11   20.39    1.13
  -2  -7  11   20.78    0.91
  -2  -7  11   19.30    1.15
  -2   7  11   22.12    0.92
  -2   7  10   23.42    0.92
  -2  -7  10   22.80    0.92
  -2   7  10   23.20    1.17
  -2  -7  10   25.11    1.13
  -2  -7  10   23.69    1.21
   2  -7 -10   22.38    0.90
  -2   7   9   27.73    0.98
  -2  -7   9   28.12    0.99
  -2  -7   9   30.91    1.25
  -2   7   9   29.21    1.00
   2  -7  -9   27.01    1.02
  -2   7   8  242.00    5.89
  -2   7   8  245.86    5.97
   2  -7  -8  235.43    5.99
  -2  -7   8  228.16    5.87
  -2   7   7   35.57    1.07
  -2  -7   7   34.87    1.07
   2  -7  -7   37.31    1.23
   2  -7  -6  339.42    7.69
  -2  -7   6  295.66    7.43
   2  -7  -5  361.99    8.08
   2  -7  -5  358.55    7.88
   2  -7  -4  787.95   18.84
   2  -7  -4  814.38   19.03
   2  -7  -4  761.42   18.74
   2  -7  -3  270.51    6.64
   2  -7  -3  249.32    6.38
   2  -7  -3  253.97    6.41
   2  -7  -3  261.28    6.47
   2  -7  -2   88.87    2.48
   2  -7  -2   91.13    2.50
   2  -7  -2   96.92    2.71
   2  -7  -1    3.38    0.54
   2  -7  -1    3.43    0.42
   2  -7  -1    2.91    0.41
  -2  -7   1    2.33    0.23
   2  -7   0    0.31    0.34
   2  -7   0    0.30    0.43
   2  -7   0    0.54    0.39
   2  -7   1  234.06    5.80
  -2  -7  -1  243.28    5.90
   2   7   1  226.51    5.76
   2  -7   1  229.65    5.87
   2  -7   1  221.20    5.81
  -2  -7  -2 1033.28   23.95
   2  -7   2  991.03   24.04
   2  -7   2  966.50   23.89
   2   7   2  948.13   23.83
   2  -7   2 1038.04   23.88
   2  -7   2 1008.10   23.91
  -2  -7  -3  166.90    3.98
   2  -7   3  164.80    3.96
   2  -7   3  172.47    3.94
   2  -7   4  186.25    4.84
   2  -7   4  227.50    5.16
   2   7   4  198.12    5.11
  -2  -7  -4  211.39    5.16
  -2  -7  -5  465.24   10.56
   2   7   5  459.08   10.56
   2  -7   6   90.59    2.46
   2   7   6   91.59    2.72
  -2  -7  -6   95.71    2.66
   2  -7   6   97.59    2.69
   2   7   6   94.96    2.69
   2   7   6   90.57    2.45
   2   7   7   27.02    0.98
   2  -7   7   27.44    0.98
   2   7   7   28.28    0.95
   2   7   7   31.57    1.21
  -2  -7  -7   28.12    1.10
   2   7   7   29.85    1.21
   2  -7   7   28.88    1.17
   2   7   8  466.61   11.59
   2   7   8  477.72   11.60
   2  -7   8  483.88   11.53
   2   7   8  495.45   11.60
   2  -7   8  441.02   11.34
   2   7   8  461.82   11.35
   2   7   8  460.60   11.54
   2  -7   8  477.30   11.84
  -2  -7  -8  445.14   11.44
   2  -7   9    3.15    0.65
   2   7   9    4.35    0.60
   2  -7   9    3.52    0.76
  -2  -7  -9    4.12    0.47
   2  -7   9    3.35    0.46
   2   7   9    4.55    0.65
   2  -7   9    4.57    0.70
   2   7   9    3.75    0.56
   2  -7   9    4.24    0.57
   2   7   9    4.49    0.65
   2   7   9    3.88    0.46
   2   7  10    0.30    0.45
   2  -7  10    0.31    0.53
   2  -7  10    0.10    0.57
   2   7  10    0.17    0.40
   2  -7  10    0.20    0.47
   2  -7  10    0.27    0.39
   2  -7  10   -0.19    0.70
  -2  -7 -10    0.03    0.35
   2   7  10    0.25    0.56
   2   7  10   -0.02    0.55
   2   7  10   -0.17    0.50
   2   7  11   10.78    0.74
   2  -7  11    8.68    1.02
   2  -7  11    8.04    0.89
   2  -7  11   11.18    0.79
   2   7  11   10.06    0.92
   2   7  11    9.48    0.79
   2  -7  11    9.89    0.72
   2  -7  11    9.59    0.85
   2  -7  11    9.25    0.72
   2   7  12   52.36    1.83
   2  -7  12   46.79    1.96
   2  -7  12   53.14    1.97
   2   7  12   51.72    1.89
   2  -7  12   53.82    1.81
   2  -7  12   49.62    1.81
   2   7  12   53.44    2.05
   2  -7  12   51.47    2.20
   2  -7  12   48.68    2.04
   2  -7  12   48.49    1.80
   2  -7  13   13.90    0.89
   2  -7  13   15.65    1.05
   2  -7  13   16.49    1.17
   2   7  13   17.44    1.22
   2  -7  13   16.05    1.33
   2   7  13   15.50    1.00
   2  -7  13   15.07    1.14
   2  -7  13   14.58    0.96
   2  -7  13   15.23    0.99
   2   7  14  139.72    4.08
   2  -7  14  150.61    4.50
   2   7  14  133.48    3.89
   2   7  14  130.63    4.07
   2  -7  14  140.83    4.21
   2  -7  14  126.58    3.92
   2  -7  14  132.35    4.14
   2   7  14  141.29    4.23
   2  -7  14  136.13    3.98
   2  -7  15   15.36    1.20
   2  -7  15   16.82    1.21
   2   7  15   15.42    1.30
   2   7  15   17.97    1.16
   2  -7  15   15.95    1.40
   2  -7  15   15.03    1.09
   2   7  15   16.37    1.30
   2  -7  16   36.57    1.97
   2   7  16   38.40    1.84
   2  -7  16   36.21    1.76
   2   7  16   35.53    1.61
   2   7  16   36.94    1.68
   2  -7  16   34.64    1.72
   2   7  16   36.75    1.86
   2  -7  16   36.56    1.64
   2   7  17   24.31    1.31
   2  -7  17   22.82    1.41
   2  -7  17   23.66    1.32
   2   7  17   24.67    1.34
   2   7  17   25.47    1.50
   2  -7  17   21.20    1.32
   2  -7  17   26.26    1.71
   2   7  18   31.15    1.47
   2  -7  18   30.79    1.83
   2  -7  18   30.70    1.51
   2   7  18   35.11    1.71
   2   7  18   31.50    1.48
   2   7  19    0.29    0.80
   2   7  19    1.04    0.63
   2  -7  19    0.44    0.66
   2   7  19    1.01    0.64
   2   7  19    0.86    0.81
   2   7  20   62.37    2.31
   2   7  20   61.60    2.31
   2   7  21   12.63    0.97
   2   7  21   12.13    1.00
   2   7  22   52.93    1.86
   2   7  23   10.88    0.70
  -2   8  24   25.57    0.99
  -2   8  23    1.07    0.57
  -2  -8  23    1.54    0.63
  -2  -8  22   22.38    1.29
  -2   8  22   20.61    1.25
  -2   8  22   20.30    1.16
  -2   8  22   17.44    0.97
  -2   8  21   14.78    1.16
  -2   8  21   13.59    0.92
  -2  -8  21   13.44    1.14
  -2   8  21   14.26    1.12
  -2   8  20    0.30    0.84
  -2   8  20    0.07    0.60
  -2   8  20   -0.10    0.52
  -2  -8  20    0.76    0.63
  -2  -8  20   -0.24    0.86
  -2  -8  19    9.77    1.16
  -2  -8  19    9.83    0.97
  -2   8  19   10.36    0.85
  -2   8  19   10.79    1.21
  -2   8  19   10.49    0.92
  -2  -8  18   30.50    1.57
  -2   8  18   31.79    1.76
  -2   8  18   30.73    1.51
  -2  -8  18   32.62    1.77
  -2   8  18   28.50    1.46
  -2   8  17   51.22    2.01
  -2  -8  17   51.40    2.29
  -2  -8  17   48.27    2.08
  -2   8  17   48.40    1.99
  -2  -8  16    2.34    0.81
  -2   8  16    1.28    0.72
   2  -8 -16    0.66    0.57
  -2   8  16    1.19    0.65
  -2   8  16    3.58    0.98
  -2  -8  16    1.76    0.90
  -2   8  16    2.28    0.71
  -2   8  15    2.30    0.71
  -2   8  15    2.08    0.75
  -2   8  15    3.72    0.97
  -2   8  15    2.96    0.72
  -2  -8  15    1.94    0.80
  -2  -8  15    3.02    0.92
   2  -8 -15    2.16    0.64
  -2   8  14  180.55    5.18
  -2  -8  14  185.61    5.38
  -2   8  14  183.26    5.27
  -2   8  14  201.30    5.50
  -2  -8  14  192.42    5.50
  -2  -8  13   -0.03    0.73
  -2   8  13    0.90    0.67
  -2  -8  13    0.35    0.60
  -2  -8  13    0.53    0.71
  -2   8  12   60.19    2.20
  -2  -8  12   61.31    2.23
  -2  -8  12   58.97    2.12
  -2  -8  12   57.55    2.25
  -2  -8  11   29.37    1.45
  -2  -8  11   30.68    1.37
  -2   8  11   29.43    1.45
  -2   8  10   26.27    1.32
  -2  -8  10   25.95    1.31
  -2  -8  10   27.53    1.26
  -2  -8   9   17.66    1.00
   2  -8  -9   17.51    0.78
  -2  -8   9   18.44    1.06
  -2  -8   9   17.22    1.00
  -2   8   9   16.45    1.04
  -2   8   9   17.20    0.77
   2  -8  -8   51.14    1.65
   2  -8  -8   53.98    1.93
  -2   8   8   54.84    1.95
  -2  -8   8   55.03    1.87
  -2   8   8   49.66    1.64
   2  -8  -7  123.89    3.48
  -2   8   7  131.05    3.75
   2  -8  -7  129.40    3.75
   2  -8  -6  149.74    4.10
   2  -8  -6  140.26    3.81
   2  -8  -5  226.09    5.76
   2  -8  -5  241.33    6.12
   2  -8  -5  228.49    5.80
   2  -8  -4    0.53    0.35
   2  -8  -4    0.51    0.34
   2  -8  -4    0.49    0.49
   2  -8  -3   23.40    0.95
   2  -8  -3   24.97    1.17
   2  -8  -3   26.04    0.94
   2  -8  -2  657.43   15.95
   2  -8  -2  676.26   16.20
   2  -8  -2  651.70   15.92
   2  -8  -1    6.12    0.73
   2  -8  -1    6.52    0.52
   2  -8  -1    7.48    0.58
   2   8   0  927.77   21.73
   2  -8   0  925.70   21.77
   2  -8   0  882.14   21.88
   2  -8   0  876.70   21.81
   2   8   1   10.05    0.61
   2  -8   1   11.77    0.71
   2  -8   1   12.55    0.66
   2  -8   1   11.79    0.72
   2   8   2   29.69    1.11
  -2  -8  -2   33.60    1.26
   2  -8   2   30.55    1.19
   2  -8   2   32.79    1.15
  -2  -8  -3  105.61    3.01
   2  -8   3  107.96    2.93
   2   8   3  100.60    2.90
   2  -8   3  108.54    2.99
  -2  -8  -4  207.15    5.42
   2   8   4  200.67    5.35
   2  -8   4  215.95    5.43
  -2  -8  -5   75.41    2.32
   2  -8   5   77.11    2.47
   2   8   5   76.66    2.30
  -2  -8  -6  187.51    5.04
   2  -8   6  196.13    5.26
   2   8   6  188.67    5.16
   2   8   6  184.62    5.11
   2  -8   6  201.81    5.37
   2   8   6  195.73    5.08
   2   8   7    9.63    0.79
   2  -8   7    9.62    0.86
   2   8   7   11.75    0.78
  -2  -8  -7   10.99    0.71
   2   8   7    9.51    0.72
   2  -8   7   11.69    0.78
   2  -8   7    8.86    0.93
   2   8   7   10.09    0.75
   2   8   8    1.87    0.56
  -2  -8  -8    1.49    0.42
   2   8   8    0.88    0.53
   2  -8   8    0.84    0.67
   2   8   8    0.89    0.48
   2   8   8    1.33    0.56
   2  -8   8    1.07    0.51
  -2  -8  -9   52.13    1.86
   2  -8   9   60.76    2.30
   2  -8   9   56.50    2.11
   2   8   9   58.13    2.07
   2   8   9   66.40    2.10
   2   8   9   58.77    2.00
   2   8   9   58.48    2.08
   2  -8   9   61.69    2.02
   2  -8  10    3.01    0.79
   2   8  10    2.65    0.56
   2   8  10    2.61    0.70
   2   8  10    1.76    0.64
   2   8  10    2.40    0.65
   2  -8  10    2.76    0.62
   2  -8  10    3.21    0.86
   2  -8  10    3.53    0.69
   2   8  11    1.68    0.67
   2   8  11    0.38    0.62
   2  -8  11    1.67    0.89
   2  -8  11    0.75    0.64
   2  -8  11    0.86    0.53
   2  -8  11    1.54    0.76
   2   8  11    0.46    0.70
   2  -8  12  350.14    9.43
   2  -8  12  343.77    9.59
   2  -8  12  342.81    9.25
   2   8  12  336.56    9.19
   2   8  12  368.10    9.36
   2  -8  12  358.42    9.09
   2   8  13    2.52    0.70
   2   8  13    2.81    0.87
   2  -8  13    2.04    0.70
   2  -8  13    2.21    0.87
   2  -8  13    2.13    0.99
   2   8  14  278.46    7.49
   2   8  14  288.33    7.48
   2   8  14  275.56    7.37
   2  -8  14  286.16    7.76
   2  -8  14  267.64    7.49
   2   8  15    6.36    0.93
   2   8  15    5.44    0.86
   2  -8  15    5.90    1.12
   2  -8  15    6.02    0.96
   2   8  15    5.87    1.05
   2   8  16    1.19    0.79
   2  -8  16    1.85    0.83
   2   8  16    1.16    0.73
   2  -8  16    1.63    0.97
   2  -8  17    0.90    0.73
   2   8  17    1.83    0.79
   2  -8  17    1.46    0.91
   2   8  17    1.10    0.69
   2  -8  18    4.55    1.00
   2   8  18    4.42    0.87
   2   8  18    3.16    0.71
   2   8  19    2.37    0.63
   2   8  19    1.44    0.73
   2   8  20    8.86    0.88
   2   8  21    3.87    0.72
   2   8  22    1.06    0.48
   2   8  22    0.88    0.51
  -2   9  23   46.98    1.59
  -2   9  22    0.54    0.59
  -2  -9  21   14.46    1.10
  -2   9  21   14.00    1.04
  -2   9  21   11.99    1.06
  -2  -9  20    3.43    0.87
  -2   9  20    3.41    0.93
  -2  -9  20    2.35    0.68
  -2   9  20    1.69    0.55
  -2   9  19    7.49    0.84
  -2  -9  19    7.94    1.02
  -2   9  19    7.60    0.76
  -2  -9  19    7.58    0.91
  -2   9  19    9.01    1.06
  -2   9  18    1.43    0.85
  -2   9  18    0.42    0.62
  -2  -9  18    0.27    0.74
  -2  -9  18    0.47    0.86
  -2   9  17   11.99    0.91
  -2  -9  17   13.59    1.27
  -2   9  17   15.25    1.30
  -2  -9  17   15.06    1.18
  -2   9  17   13.07    1.06
  -2   9  16  195.07    5.40
  -2  -9  16  184.01    5.30
  -2  -9  16  186.26    5.41
  -2   9  16  178.31    5.10
  -2  -9  15   94.95    3.26
   2  -9 -15   89.74    2.98
  -2   9  15   89.10    3.02
  -2  -9  15   92.47    3.19
  -2   9  15   93.72    3.23
  -2  -9  14   74.29    2.75
   2  -9 -14   69.15    2.52
  -2   9  14   76.89    2.73
  -2  -9  14   72.06    2.70
  -2   9  14   73.88    2.61
  -2   9  13    1.77    0.78
  -2  -9  13    1.81    0.75
  -2   9  13    2.27    0.73
   2  -9 -13    1.52    0.66
  -2   9  13    2.57    0.79
   2  -9 -12   18.46    1.16
  -2   9  12   19.22    1.26
  -2  -9  12   19.31    1.16
  -2  -9  12   17.97    1.25
   2  -9 -11  127.77    3.92
  -2  -9  11  130.81    3.89
  -2  -9  11  140.10    4.03
  -2   9  11  128.04    3.96
  -2  -9  11  124.53    3.93
  -2  -9  10  152.82    4.29
  -2  -9  10  137.39    4.19
  -2  -9  10  143.31    4.18
  -2   9  10  143.42    4.26
   2  -9 -10  144.07    4.25
  -2   9   9   15.55    1.09
   2  -9  -9   18.41    1.10
  -2  -9   9   16.36    1.09
  -2   9   9   15.38    0.77
  -2  -9   9   15.97    1.02
  -2  -9   9   15.78    1.01
  -2   9   8    7.91    0.84
  -2  -9   8    9.88    0.86
   2  -9  -8   10.96    0.88
  -2   9   8    9.17    0.63
   2  -9  -7   -0.23    0.55
  -2  -9   7    0.43    0.55
  -2  -9   6   51.31    1.92
  -2   9   6   56.05    2.00
   2  -9  -6   57.56    2.04
  -2  -9   6   54.40    1.91
  -2   9   5   47.10    1.79
  -2  -9   5   46.67    1.71
   2  -9  -5   50.46    1.86
  -2  -9   5   47.25    1.73
   2  -9  -5   48.26    1.51
   2  -9  -4   31.87    1.40
   2  -9  -4   30.92    1.06
   2  -9  -4   30.81    1.12
  -2  -9   4   30.49    1.32
  -2   9   4   29.10    1.34
   2  -9  -3    1.05    0.54
   2  -9  -3    0.69    0.40
   2  -9  -3    0.84    0.33
  -2   9   3    0.89    0.52
  -2  -9   3    0.87    0.50
   2  -9  -2    0.44    0.31
   2  -9  -2    0.75    0.48
   2  -9  -2    0.76    0.55
   2  -9  -2    0.81    0.42
   2  -9  -1    0.43    0.40
   2  -9  -1    0.59    0.34
   2  -9  -1    0.40    0.46
   2  -9  -1    0.71    0.55
   2  -9   0   28.29    1.12
   2  -9   0   28.32    1.03
   2  -9   0   25.79    1.12
   2  -9   1    0.63    0.41
   2  -9   1    0.44    0.35
   2   9   1    1.04    0.50
   2   9   1    0.44    0.38
   2  -9   1    0.40    0.46
   2  -9   2   54.63    1.75
   2  -9   2   50.96    1.65
   2   9   2   52.89    1.82
   2   9   2   50.38    1.66
   2   9   3   61.35    1.93
   2   9   3   62.49    2.09
   2  -9   3   61.17    2.00
   2  -9   3   63.73    2.14
  -2  -9  -4    2.55    0.52
   2  -9   4    2.17    0.61
   2   9   4    1.88    0.47
   2  -9   4    2.07    0.53
   2   9   4    2.01    0.57
  -2  -9  -5   23.18    1.10
   2   9   5   22.55    1.08
   2  -9   5   26.28    1.15
   2  -9   5   23.48    1.24
   2   9   6   11.07    0.88
  -2  -9  -6   11.72    0.76
   2   9   6   11.06    0.82
   2   9   6   10.87    0.80
   2   9   6   11.06    0.76
   2  -9   6   11.09    0.93
   2   9   7   18.32    0.99
   2   9   7   16.91    1.06
   2  -9   7   18.46    1.15
   2   9   7   21.01    1.04
  -2  -9  -7   18.85    0.97
   2   9   7   17.42    1.01
   2  -9   7   20.70    1.06
  -2  -9  -8   41.65    1.59
   2   9   8   42.74    1.68
   2   9   8   49.00    1.75
   2  -9   8   47.52    1.92
   2   9   8   44.41    1.77
   2   9   8   41.50    1.69
   2  -9   8   45.79    1.96
   2  -9   8   45.90    1.72
   2   9   9   83.90    2.70
   2  -9   9   83.36    2.80
   2  -9   9   84.43    2.64
   2   9   9   88.21    2.72
   2   9   9   80.80    2.60
   2  -9   9   82.33    2.95
  -2  -9  -9   74.94    2.48
   2   9   9   84.29    2.74
   2  -9  10   81.15    2.84
   2   9  10   86.61    2.81
   2  -9  10   83.52    3.07
   2   9  10   79.06    2.65
   2   9  10   84.06    2.81
   2  -9  10   90.27    2.72
   2   9  10   90.12    2.83
   2  -9  11    3.27    0.90
   2   9  11    4.23    0.76
   2  -9  11    3.32    0.86
   2  -9  11    3.80    0.75
   2  -9  11    3.28    0.67
   2   9  11    3.82    0.75
   2   9  11    3.05    0.82
   2   9  12    8.07    0.91
   2   9  12    7.12    1.00
   2  -9  12    7.92    0.89
   2  -9  12    8.98    1.14
   2   9  12    8.18    0.92
   2  -9  12    7.93    1.04
   2  -9  13    0.28    0.65
   2  -9  13    0.29    0.95
   2   9  13    0.16    0.79
   2  -9  13    0.32    0.81
   2   9  13    0.61    0.73
   2   9  13    0.93    0.70
   2  -9  14  267.58    7.59
   2   9  14  258.31    7.26
   2   9  14  285.20    7.49
   2  -9  14  290.73    7.83
   2   9  14  279.01    7.53
   2   9  14  275.43    7.42
   2   9  15   33.01    1.50
   2   9  15   35.23    1.69
   2   9  15   36.82    1.66
   2  -9  15   38.56    1.98
   2  -9  15   36.86    1.81
   2   9  16   73.63    2.57
   2  -9  16   72.05    2.68
   2   9  16   77.25    2.66
   2   9  17   23.15    1.27
   2   9  17   23.47    1.34
   2   9  17   23.88    1.48
   2  -9  17   21.35    1.32
   2   9  18    2.49    0.73
   2   9  18    2.25    0.68
   2   9  18    2.69    0.83
   2   9  19    9.13    0.87
   2   9  19    9.67    0.99
   2   9  19    8.00    0.77
   2   9  20   11.82    0.85
   2   9  22    0.16    0.41
  -2  10  23    1.99    0.39
  -2  10  22    3.81    0.57
  -2  10  20   88.89    2.65
  -2 -10  20   87.38    2.80
  -2  10  19    3.09    0.63
  -2 -10  19    2.35    0.79
  -2  10  19    3.93    0.65
  -2  10  19    3.94    0.87
  -2 -10  19    3.44    0.75
  -2  10  18   25.36    1.32
  -2 -10  18   27.42    1.54
  -2 -10  18   24.24    1.43
  -2  10  18   29.16    1.56
  -2  10  17   90.52    2.95
  -2 -10  17   80.87    2.88
  -2 -10  17   84.40    2.96
  -2  10  16   23.56    1.31
  -2 -10  16   25.82    1.53
  -2 -10  16   24.92    1.53
  -2  10  16   26.73    1.53
  -2 -10  15  209.51    5.98
  -2  10  15  201.25    5.81
  -2 -10  15  203.19    5.98
  -2  10  15  215.60    5.97
  -2  10  15  208.90    5.77
  -2 -10  14   47.70    2.12
  -2  10  14   52.82    2.02
  -2  10  14   47.60    2.05
   2 -10 -14   45.33    1.93
  -2  10  14   52.88    2.14
  -2  10  13  183.55    5.34
  -2  10  13  198.84    5.26
  -2 -10  13  176.67    5.36
  -2  10  13  192.88    5.37
   2 -10 -13  172.91    5.23
  -2  10  12    3.70    0.85
  -2  10  12    3.29    0.73
  -2 -10  12    3.29    0.87
  -2 -10  12    2.86    0.79
   2 -10 -12    4.17    0.71
  -2  10  12    3.84    0.89
  -2 -10  11   77.56    2.80
  -2  10  11   79.29    2.86
   2 -10 -11   77.39    2.78
  -2 -10  11   90.74    2.95
  -2  10  11   87.77    2.85
  -2 -10  10    7.01    0.91
  -2 -10  10    6.20    0.84
   2 -10 -10    6.94    0.85
  -2  10  10    7.91    0.95
  -2  10   9    7.29    0.91
  -2 -10   9    7.83    0.89
   2 -10  -9    7.60    0.83
  -2 -10   8   55.32    2.06
  -2  10   8   49.66    1.72
   2 -10  -8   54.04    2.07
  -2 -10   7   46.55    1.85
   2 -10  -7   47.27    1.89
  -2 -10   7   46.98    1.84
   2 -10  -6   19.67    1.16
  -2 -10   6   18.41    1.11
  -2 -10   6   18.52    1.10
  -2  10   6   17.00    1.15
  -2  10   5   45.39    1.84
   2 -10  -5   47.33    1.84
  -2 -10   5   45.32    1.74
  -2 -10   5   42.50    1.74
   2 -10  -4   97.12    2.77
  -2 -10   4   94.20    2.94
   2 -10  -4  101.33    3.13
   2  10  -4   98.17    2.88
  -2  10   4   96.25    3.07
  -2 -10   3   35.60    1.44
  -2  10   3   33.89    1.55
   2 -10  -3   34.47    1.48
   2 -10  -3   36.91    1.33
   2 -10  -3   38.37    1.60
   2  10  -3   36.81    1.44
   2 -10  -2   78.40    2.27
   2  10  -2   81.11    2.56
   2 -10  -2   78.47    2.53
   2 -10  -2   82.49    2.43
  -2  10   2   80.86    2.65
  -2 -10   2   83.82    2.51
   2 -10  -2   86.26    2.71
   2 -10  -1   17.75    0.91
   2 -10  -1   16.92    0.77
   2 -10  -1   18.05    1.09
  -2  10   1   18.28    1.08
   2 -10  -1   15.86    0.91
   2  10  -1   19.20    1.05
   2  10   0  167.95    4.76
  -2  10   0  177.58    4.81
   2 -10   0  164.84    4.62
   2 -10   0  180.81    4.80
   2 -10   0  173.30    4.65
   2 -10   0  175.75    4.51
   2 -10   1    1.62    0.61
  -2  10  -1    2.07    0.59
   2  10   1    1.50    0.43
   2  10   1    1.45    0.61
   2 -10   1    2.03    0.53
   2 -10   2  126.46    3.77
  -2  10  -2  129.84    3.69
   2  10   2  128.79    3.75
   2 -10   2  129.92    3.65
   2  10   2  127.48    3.53
   2  10   3  128.63    3.65
   2 -10   3  128.02    3.74
   2 -10   3  138.56    3.93
   2  10   3  136.53    3.87
   2 -10   4   26.91    1.38
   2  10   4   24.45    1.15
   2  10   4   28.59    1.35
   2 -10   4   28.26    1.26
   2 -10   5  101.08    3.28
   2 -10   5  106.42    3.12
   2  10   5  100.59    3.03
   2  10   6   90.55    2.92
   2 -10   6   96.93    3.11
  -2 -10  -6   91.95    2.87
   2  10   6   96.60    2.87
   2 -10   7   16.34    1.20
   2  10   7   16.50    1.00
   2  10   7   15.48    0.94
   2  10   7   16.02    1.10
   2  10   7   17.36    1.02
  -2 -10  -7   16.22    0.94
   2  10   8   13.07    0.94
   2 -10   8   12.25    0.92
   2  10   8   11.55    0.88
   2 -10   8   11.38    1.08
   2  10   8   11.75    1.00
  -2 -10  -8   10.40    0.78
   2  10   8   10.88    0.89
   2 -10   9   94.29    3.17
   2 -10   9   88.13    3.03
   2  10   9   88.48    2.84
   2  10   9   98.14    2.95
   2  10   9   85.95    2.98
   2 -10   9   90.95    2.89
   2  10   9   87.49    2.88
   2  10  10    3.65    0.75
   2  10  10    2.95    0.61
   2 -10  10    2.56    0.78
   2  10  10    3.20    0.78
   2  10  10    2.85    0.76
   2 -10  10    2.67    0.67
   2  10  11   -0.03    0.72
   2  10  11   -0.87    0.71
   2  10  11    0.64    0.73
   2  10  12    8.29    0.95
   2  10  12    9.50    1.05
   2  10  12    9.10    0.99
   2 -10  12    7.78    0.94
   2 -10  13  269.12    7.28
   2  10  13  260.65    6.99
   2  10  13  269.93    7.04
   2  10  14   20.46    1.24
   2  10  14   19.90    1.28
   2 -10  14   18.86    1.41
   2  10  14   21.54    1.26
   2 -10  15  147.22    4.45
   2  10  15  150.39    4.27
   2  10  15  135.04    4.09
   2  10  15  145.52    4.26
   2  10  16    5.51    0.78
   2 -10  16    5.38    0.90
   2  10  16    5.00    0.80
   2  10  17    9.60    0.88
   2  10  17    9.87    0.90
   2  10  17    8.78    0.99
   2  10  18   28.78    1.31
   2  10  18   27.41    1.29
   2  10  18   30.64    1.51
   2  10  19    8.79    0.86
   2  10  19    6.57    0.69
   2  10  19    7.08    0.70
   2  10  20    1.15    0.50
   2  10  20    0.69    0.59
   2  10  21    5.73    0.59
  -2  11  22   23.58    0.93
  -2 -11  20    3.16    0.60
  -2  11  19    0.64    0.67
  -2  11  19    0.35    0.49
  -2 -11  19    0.49    0.65
  -2 -11  18    7.49    0.92
  -2  11  18    6.35    0.71
  -2  11  18    6.82    0.87
  -2  11  17    2.83    0.80
  -2 -11  17    1.02    0.82
  -2 -11  16   27.68    1.55
  -2  11  16   25.31    1.32
  -2  11  16   26.60    1.45
  -2 -11  16   24.26    1.43
  -2  11  16   25.74    1.35
  -2  11  15   13.88    1.09
  -2  11  15   15.36    1.22
  -2  11  15   16.25    1.11
  -2 -11  15   14.73    1.14
  -2 -11  14    3.06    0.78
  -2  11  14    3.39    0.85
  -2  11  14    2.45    0.74
  -2  11  14    2.22    0.83
  -2 -11  13   18.28    1.29
  -2  11  13   19.86    1.24
  -2  11  13   20.57    1.36
   2 -11 -13   17.34    1.14
  -2  11  13   18.47    1.28
  -2 -11  12  210.80    5.74
  -2  11  12  196.49    5.64
  -2  11  12  208.69    5.56
   2 -11 -12  184.09    5.47
  -2 -11  12  173.02    5.46
  -2  11  12  221.02    5.51
  -2 -11  12  177.60    5.32
  -2  11  11   13.81    1.03
  -2  11  11   13.30    1.04
   2 -11 -11   12.42    1.02
  -2 -11  11   13.56    1.23
  -2 -11  11   12.10    1.05
  -2  11  11   14.36    1.19
  -2  11  10    3.90    0.74
  -2  11  10    5.20    0.77
   2 -11 -10    5.70    0.81
  -2  11  10    5.46    0.93
  -2 -11  10    4.74    0.97
   2 -11  -9    9.67    0.92
  -2 -11   9   10.66    1.06
  -2  11   9   10.82    1.10
  -2  11   9   10.53    0.89
   2 -11  -8  266.79    7.28
  -2 -11   8  269.86    7.29
  -2 -11   7   67.42    2.45
  -2  11   7   71.91    2.58
   2 -11  -7   67.13    2.46
   2 -11  -6    5.92    0.79
  -2 -11   6    6.28    0.84
  -2  11   6    6.43    0.95
  -2 -11   5   48.16    1.94
   2 -11  -5   53.99    2.07
  -2  11   5   52.22    2.08
   2 -11  -4   23.29    1.29
  -2 -11   4   21.55    1.19
   2 -11  -4   20.44    1.15
   2  11  -4   22.41    1.15
  -2  11   4   19.71    1.30
   2 -11  -3   99.55    3.15
   2  11  -3  100.22    2.99
  -2  11   3   95.37    3.11
   2 -11  -3   89.48    2.91
  -2 -11   3   95.78    2.96
   2 -11  -2    9.66    0.96
  -2 -11   2   12.12    0.85
   2  11  -2   10.82    0.88
   2 -11  -2   10.65    0.76
   2 -11  -2    9.40    0.76
  -2  11   2   12.44    1.01
   2 -11  -1    2.10    0.57
  -2  11   1    1.07    0.64
   2 -11  -1    1.39    0.47
   2  11   0   79.21    2.61
  -2  11   0   77.64    2.63
   2 -11   0   81.99    2.50
   2 -11   0   77.29    2.58
   2 -11   1  128.12    3.75
   2 -11   1  121.88    3.58
  -2  11  -1  130.00    3.75
   2  11   1  119.13    3.71
   2  11   2   93.34    2.98
   2 -11   2   94.28    3.01
  -2  11  -2   95.15    2.93
   2  11   2   90.96    2.71
   2 -11   2   88.90    2.83
   2 -11   3   70.84    2.50
   2 -11   3   69.17    2.35
   2  11   3   72.92    2.49
   2  11   3   68.89    2.23
   2  11   4   95.48    2.91
   2  11   4   95.74    3.13
   2 -11   4  102.00    3.02
   2 -11   4   94.23    3.15
   2 -11   5   49.40    2.05
   2  11   5   47.77    1.91
   2  11   5   46.53    1.76
   2  11   5   49.29    2.00
   2 -11   5   50.38    1.88
   2  11   6  203.09    5.67
   2 -11   6  202.25    5.86
   2 -11   6  217.93    5.68
   2  11   6  200.19    5.57
   2  11   7    0.29    0.54
   2  11   7   -0.22    0.61
   2 -11   7   -0.34    0.79
   2  11   8    7.86    0.79
   2 -11   8    7.88    1.06
   2  11   8   10.47    0.91
   2  11   8    8.32    0.99
   2  11   9   21.17    1.21
   2  11   9   17.99    1.07
   2 -11   9   16.93    1.29
   2  11   9   16.91    1.26
   2 -11   9   18.66    1.40
   2 -11  10   72.90    2.63
   2  11  10   70.27    2.61
   2  11  10   77.32    2.58
   2  11  10   63.52    2.33
   2 -11  10   80.68    2.87
   2  11  11   38.31    1.70
   2  11  11   34.57    1.70
   2 -11  11   33.13    1.66
   2 -11  11   35.69    1.88
   2 -11  12   36.00    1.70
   2  11  12   35.47    1.73
   2  11  12   37.60    1.67
   2  11  13   20.22    1.28
   2 -11  13   18.20    1.17
   2  11  13   20.60    1.19
   2  11  14   45.99    1.82
   2  11  14   45.44    1.84
   2 -11  14   48.14    2.09
   2  11  15    4.29    0.71
   2  11  15    4.53    0.72
   2 -11  15    4.22    0.93
   2  11  15    5.25    0.76
   2  11  16   20.35    1.24
   2  11  16   17.55    1.03
   2  11  16   16.95    1.07
   2  11  17    1.08    0.75
   2  11  17    1.36    0.53
   2  11  17    1.58    0.62
   2  11  18   14.15    1.00
   2  11  18   12.83    0.76
   2  11  18   14.57    0.88
   2  11  19    3.47    0.63
   2  11  20   43.57    1.43
   2  11  20   48.37    1.56
  -2  12  20    7.52    0.68
  -2 -12  19    0.12    0.53
  -2  12  18    2.39    0.66
  -2  12  18    3.61    0.58
  -2 -12  18    3.15    0.74
  -2  12  17   21.13    1.21
  -2 -12  17   22.31    1.30
  -2  12  17   22.69    1.16
  -2  12  16    0.41    0.69
  -2  12  16    0.16    0.60
  -2  12  16    0.38    0.62
  -2  12  15   10.43    0.98
  -2  12  15   10.14    0.91
  -2  12  15   10.39    0.98
  -2  12  14    3.44    0.88
  -2  12  14    3.37    0.79
  -2 -12  14    3.78    1.00
  -2  12  14    1.81    0.73
  -2 -12  13  251.45    6.45
  -2  12  13  240.87    6.13
  -2  12  13  226.80    6.29
  -2  12  13  217.22    6.10
  -2 -12  13  198.47    5.86
  -2 -12  12   97.23    3.16
   2 -12 -12   95.12    3.24
  -2  12  12  106.13    3.29
  -2  12  12  104.65    3.26
  -2  12  12  105.45    3.48
   2 -12 -11   96.64    3.37
  -2  12  11  105.59    3.34
  -2  12  11  116.49    3.41
  -2 -12  11  119.41    3.68
  -2  12  11  108.04    3.58
  -2 -12  10    0.51    0.88
   2 -12 -10    0.69    0.59
  -2  12  10   -0.14    0.86
  -2  12  10    0.30    0.61
   2 -12  -9    0.44    0.65
  -2 -12   9    0.30    0.83
  -2  12   9    0.10    0.60
  -2  12   8  324.91    8.43
   2 -12  -8  313.83    8.63
  -2 -12   8  338.08    8.73
  -2  12   7   14.98    1.28
  -2 -12   7   15.30    1.22
   2 -12  -7   16.10    1.15
  -2  12   7   18.28    1.07
   2 -12  -6  327.85    8.51
  -2 -12   6  318.71    8.41
  -2  12   6  319.75    8.15
  -2  12   6  332.99    8.58
   2 -12  -5   -0.16    0.55
  -2  12   5    1.74    0.86
   2 -12  -5    0.71    0.71
  -2 -12   5    1.03    0.72
   2 -12  -4    7.43    0.88
  -2  12   4    5.65    0.97
   2  12  -4    5.84    0.77
  -2 -12   4    4.60    0.77
  -2 -12   3  190.69    5.32
  -2  12   3  190.71    5.50
   2  12  -3  196.67    5.36
  -2  12   2    7.78    0.96
   2  12  -2    7.11    0.88
  -2 -12   2    6.55    0.75
  -2  12   1    4.72    0.85
   2  12  -1    7.17    0.87
  -2  12   0   27.30    1.40
   2  12   0   23.93    1.36
   2 -12   0   24.05    1.28
   2  12   1   76.12    2.63
   2 -12   1   77.55    2.48
   2 -12   1   73.69    2.59
  -2  12  -1   72.34    2.57
  -2  12  -2    5.01    0.80
   2 -12   2    4.29    0.72
   2  12   2    5.24    0.86
   2 -12   2    4.06    0.81
   2  12   3   10.35    1.05
   2 -12   3   10.73    0.93
   2  12   3    9.66    0.78
   2 -12   3    9.95    1.03
   2  12   4  235.84    6.46
   2  12   4  261.16    6.83
   2 -12   4  249.52    6.84
   2 -12   4  244.75    6.60
   2 -12   5    1.79    0.72
   2  12   5    1.42    0.61
   2  12   5    1.56    0.67
   2  12   5    2.13    0.86
   2 -12   5    0.10    0.84
   2 -12   6  433.75   11.50
   2  12   6  425.89   11.16
   2  12   6  439.15   11.30
   2  12   7   13.46    1.02
   2 -12   7   11.91    1.21
   2  12   7   12.89    0.96
   2  12   8   73.77    2.77
   2 -12   8   80.24    2.92
   2  12   8   80.62    2.61
   2  12   8   69.46    2.46
   2  12   9  117.02    3.77
   2 -12   9  125.27    3.94
   2  12   9  118.98    3.60
   2 -12   9  123.46    3.81
   2  12  10  175.65    4.91
   2 -12  10  167.04    5.03
   2  12  10  167.94    5.06
   2 -12  10  178.08    5.24
   2  12  11  307.22    8.51
   2 -12  11  310.51    8.49
   2  12  12   76.61    2.57
   2 -12  12   75.55    2.80
   2 -12  12   68.79    2.50
   2  12  12   71.72    2.57
   2  12  12   68.42    2.34
   2 -12  13   22.64    1.23
   2  12  13   22.49    1.30
   2  12  13   23.20    1.28
   2  12  13   23.39    1.15
   2  12  14    2.73    0.61
   2  12  14    2.92    0.69
   2  12  14    2.93    0.78
   2  12  15    7.59    0.76
   2  12  15    9.29    0.91
   2  12  16    0.19    0.55
   2  12  16   -0.48    0.63
   2  12  17   12.96    0.83
   2  12  17   13.56    0.92
   2  12  18    9.13    0.74
   2  12  19   11.50    0.69
  -2  13  20    3.15    0.40
  -2  13  19    2.93    0.51
  -2 -13  18    2.83    0.61
  -2  13  17    1.25    0.49
  -2  13  16   18.70    1.02
  -2  13  16   18.50    1.04
  -2  13  16   18.90    1.02
  -2  13  15   22.02    1.16
  -2 -13  15   23.24    1.36
  -2  13  15   20.61    1.12
  -2  13  15   21.51    1.21
  -2  13  14    5.08    0.74
  -2  13  14    5.08    0.87
  -2 -13  14    5.50    0.97
  -2  13  14    5.87    0.75
  -2  13  13  112.78    3.56
  -2 -13  13  134.24    3.95
  -2  13  13  120.41    3.81
  -2  13  13  127.83    3.68
  -2 -13  12    1.68    0.83
  -2  13  12    0.80    0.85
  -2  13  12    0.72    0.64
  -2 -13  12    0.87    0.58
  -2  13  11   31.80    1.69
  -2 -13  11   31.60    1.68
  -2  13  11   31.39    1.45
   2 -13 -10    9.64    0.91
  -2  13  10   10.22    0.90
  -2 -13  10   10.26    1.08
  -2  13   9   14.64    1.01
  -2 -13   9   15.17    1.23
   2 -13  -9   14.53    1.10
  -2  13   8   -0.16    0.59
   2 -13  -8   -0.03    0.61
  -2 -13   8    0.32    0.78
  -2  13   8    0.64    0.88
   2 -13  -7  202.14    5.89
  -2  13   7  203.87    5.57
  -2 -13   7  205.63    5.85
  -2  13   7  219.35    6.04
  -2  13   6    3.36    0.97
  -2  13   6    4.03    0.65
  -2 -13   6    3.90    0.87
  -2  13   5  579.93   14.85
  -2  13   5  619.83   15.35
  -2 -13   5  622.62   15.18
   2  13  -4  144.85    4.20
  -2 -13   4  145.37    4.26
  -2  13   4  139.03    3.97
  -2  13   4  150.81    4.49
  -2 -13   3  639.29   16.28
   2  13  -3  681.67   16.36
  -2  13   3  645.02   16.51
  -2  13   2   34.77    1.75
   2  13  -2   33.94    1.63
  -2  13   1   22.87    1.41
   2  13  -1   24.07    1.36
  -2  13   0   37.25    1.75
   2  13   0   36.83    1.76
   2 -13   1  281.45    7.53
  -2  13  -1  286.98    7.57
   2  13   1  274.06    7.60
   2  13   2   99.64    3.32
   2 -13   2   97.33    3.23
  -2  13  -2   97.38    3.15
   2  13   3  618.53   15.76
   2 -13   3  629.53   15.76
   2 -13   4   30.95    1.64
   2  13   4   27.18    1.46
   2  13   4   31.62    1.68
   2 -13   5  425.60   11.02
   2  13   5  444.84   11.05
   2 -13   6    0.95    0.83
   2  13   6    1.90    0.90
   2  13   6    0.77    0.61
   2  13   7   59.28    2.18
   2 -13   7   67.71    2.56
   2 -13   8    1.57    0.79
   2 -13   8    0.76    0.88
   2 -13   9    9.78    1.07
   2 -13   9   10.66    1.20
   2  13   9   10.31    1.11
   2  13  10   20.94    1.37
   2 -13  10   22.08    1.51
   2 -13  10   21.58    1.35
   2  13  11   65.78    2.51
   2  13  11   72.74    2.44
   2 -13  11   66.05    2.44
   2 -13  11   70.65    2.68
   2  13  12    3.06    0.73
   2  13  12    2.80    0.80
   2 -13  12    1.99    0.68
   2 -13  12    2.83    0.94
   2  13  13    4.64    0.75
   2  13  13    4.74    0.73
   2  13  13    5.20    0.76
   2 -13  13    5.18    0.97
   2  13  14   21.12    1.11
   2  13  14   19.45    1.09
   2  13  14   20.67    1.13
   2  13  15    1.71    0.60
   2  13  16   20.93    1.04
   2  13  17   22.34    0.98
   2  13  18    3.13    0.39
  -2  14  18    0.24    0.38
  -2 -14  16    1.48    0.61
  -2  14  15    0.13    0.53
  -2 -14  15   -0.07    0.65
  -2  14  14    1.16    0.65
  -2  14  14    0.70    0.53
  -2 -14  14    1.68    0.76
  -2  14  13   -0.10    0.69
  -2  14  13    0.52    0.55
  -2 -14  13    0.37    0.76
  -2  14  12   57.72    2.02
  -2  14  12   56.85    2.23
  -2 -14  12   60.59    2.29
  -2 -14  11   12.61    0.92
  -2  14  11   12.58    0.92
  -2  14  11   13.71    1.17
  -2 -14  11   15.05    1.21
  -2  14  10   81.06    2.63
  -2 -14  10   86.47    2.95
  -2 -14   9  291.03    7.82
  -2  14   9  288.26    7.53
  -2  14   8   77.66    2.49
  -2 -14   8   72.51    2.72
  -2 -14   7    2.39    0.81
  -2  14   7    0.86    0.57
  -2  14   7    1.39    0.94
  -2  14   6    6.20    0.69
  -2 -14   6    6.32    0.91
  -2  14   6    7.62    1.07
  -2 -14   5   67.99    2.42
  -2  14   5   66.71    2.62
  -2 -14   4    0.73    0.67
  -2  14   4    0.10    0.84
   2  14  -4    1.52    0.67
   2  14  -3   52.32    2.01
  -2  14   3   49.01    2.18
  -2  14   2   56.01    2.25
   2  14  -2   52.50    2.11
  -2  14   1   23.95    1.47
   2  14  -1   24.60    1.42
  -2  14   0   36.66    1.77
   2  14   0   37.32    1.77
   2  14   1   63.57    2.42
  -2  14  -1   59.42    2.29
  -2  14  -2   28.12    1.41
   2  14   2   28.76    1.58
   2  14   3   60.38    2.31
   2  14   3   66.66    2.52
   2 -14   4    8.35    1.01
   2  14   4    8.35    0.85
   2  14   4   10.92    1.14
   2 -14   5   14.86    1.22
   2  14   5   15.64    1.04
   2  14   5   17.97    1.35
   2  14   6   65.93    2.52
   2 -14   6   62.02    2.46
   2 -14   7  108.00    3.59
   2 -14   7  105.67    3.55
   2  14   7  113.02    3.61
   2 -14   8   60.47    2.41
   2 -14   8   60.71    2.35
   2 -14   9  107.00    3.51
   2  14   9  106.22    3.23
   2 -14   9  102.44    3.35
   2  14  10   58.19    2.12
   2 -14  10   60.21    2.22
   2 -14  10   66.23    2.41
   2  14  10   59.44    2.26
   2  14  10   59.13    2.05
   2 -14  11    0.38    0.59
   2  14  11    0.71    0.70
   2  14  11    0.91    0.59
   2  14  11    0.84    0.58
   2  14  12   17.66    1.00
   2  14  12   15.25    1.06
   2  14  12   15.04    0.91
   2 -14  12   14.73    0.93
   2  14  13    0.67    0.54
   2  14  13   -0.63    0.58
   2  14  13    0.02    0.50
   2  14  14   -0.02    0.48
   2  14  14    0.02    0.47
   2  14  14    0.26    0.47
   2  14  15    0.04    0.41
  -2  15  16    2.45    0.40
  -2  15  15   20.74    0.91
  -2 -15  15   22.59    1.06
  -2 -15  14   28.44    1.31
  -2  15  14   27.32    1.21
  -2  15  13    3.87    0.69
  -2 -15  13    4.36    0.75
  -2  15  12    1.80    0.71
  -2 -15  12    1.83    0.71
  -2 -15  11    8.69    0.92
  -2  15  11    8.20    0.70
  -2 -15  10   23.53    1.18
  -2 -15  10   24.72    1.36
  -2  15  10   26.08    1.14
  -2  15   9    8.74    0.73
  -2  15   9    7.83    1.01
  -2 -15   9    8.24    0.93
  -2  15   8   11.09    1.12
  -2  15   8    9.50    0.73
  -2 -15   8   10.14    0.95
  -2  15   7    4.52    0.98
  -2 -15   7    3.32    0.75
  -2  15   6   74.67    2.68
  -2 -15   6   67.96    2.43
  -2 -15   5   29.55    1.42
  -2  15   5   31.25    1.63
  -2  15   4    3.15    0.91
   2  15  -3   82.74    2.69
  -2  15   3   82.43    2.90
   2  15  -2   93.39    3.07
  -2  15   2  100.35    3.23
  -2  15   1    3.04    0.87
   2  15  -1    5.50    0.88
  -2  15   0  216.20    6.07
   2  15   0  225.83    6.14
   2  15   1   33.29    1.68
  -2  15  -1   34.98    1.57
   2  15   2    8.34    1.00
   2  15   3   12.95    1.15
   2  15   3   11.90    0.83
   2  15   4   31.46    1.35
   2  15   4   35.06    1.71
   2  15   5    2.16    0.88
   2  15   5    3.10    0.61
   2  15   6    3.59    0.92
   2 -15   6    3.46    0.81
   2  15   6    3.21    0.63
   2  15   7    1.61    0.60
   2 -15   7    1.76    0.75
   2  15   7    1.32    0.81
   2  15   8   38.65    1.53
   2 -15   8   37.13    1.66
   2 -15   9    0.79    0.64
   2  15   9    1.12    0.57
   2  15  10    0.41    0.52
   2 -15  10   -0.33    0.59
   2  15  10    0.22    0.65
   2  15  11    0.99    0.52
   2  15  11    0.72    0.63
   2 -15  11    0.48    0.51
   2  15  12    2.74    0.62
   2  15  12    2.80    0.54
   2  15  13   10.21    0.71
  -2  16  14   27.05    0.99
  -2  16  13    6.97    0.62
  -2  16  12   11.70    0.81
  -2 -16  12   11.56    0.80
  -2 -16  11    1.42    0.58
  -2 -16  10    3.48    0.65
  -2 -16   9   53.11    1.91
  -2 -16   9   52.03    1.85
  -2  16   8    3.67    0.82
  -2 -16   8    2.79    0.62
  -2  16   7    4.78    0.84
  -2 -16   7    4.83    0.68
  -2 -16   6    1.54    0.57
  -2  16   6    0.87    0.74
  -2  16   5   17.09    1.18
  -2  16   4    2.17    0.79
  -2  16   3   28.21    1.44
  -2  16   2    7.66    0.90
   2  16  -2    8.67    0.80
   2  16  -1    3.02    0.70
  -2  16   1    2.52    0.72
  -2  16   0    7.08    0.79
   2  16   0    7.16    0.85
   2  16   1   11.05    0.98
  -2  16  -1   10.63    0.82
   2  16   2   14.00    1.08
   2  16   3    2.21    0.76
   2  16   4    0.43    0.73
   2  16   5   17.16    1.16
   2 -16   5   15.80    1.14
   2  16   6    3.19    0.54
   2 -16   6    2.33    0.72
   2  16   6    3.42    0.82
   2 -16   7   33.77    1.48
   2  16   7   34.09    1.52
   2  16   8    4.68    0.79
   2 -16   8    4.50    0.68
   2  16   8    4.64    0.56
   2 -16   9   23.04    1.10
   2  16   9   23.23    1.02
   2  16  10    8.67    0.77
   2 -16  10    7.54    0.66
   2  16  11   22.91    1.04
   2  16  12   72.18    2.10
  -2  17  12   34.14    1.15
  -2  17  10    7.39    0.66
  -2  17   9    5.28    0.66
  -2 -17   8    0.34    0.44
  -2  17   8    0.70    0.58
  -2  17   7   54.75    1.91
  -2 -17   7   53.05    1.81
  -2  17   6    3.02    0.68
  -2  17   5   50.03    1.84
  -2  17   4   17.13    1.02
  -2  17   3   12.57    0.90
  -2  17   2    4.03    0.64
  -2  17   1    2.10    0.53
   2  17  -1    2.11    0.54
  -2  17   0    5.06    0.59
   2  17   0    6.34    0.68
   2  17   1    1.90    0.62
   2  17   2    0.02    0.58
   2  17   3   44.09    1.70
   2  17   4    8.74    0.81
   2 -17   5   33.53    1.42
   2  17   5   33.24    1.42
   2 -17   6   11.41    0.83
   2  17   6   12.09    0.88
   2  17   7    0.42    0.57
   2 -17   7    0.49    0.49
   2 -17   8    3.37    0.51
   2  17   8    3.05    0.58
   2 -17   9    1.59    0.40
  -2  18   9   -0.26    0.31
  -2  18   8    6.87    0.53
  -2  18   7   -0.16    0.38
  -2 -18   7   -0.15    0.28
  -2  18   6   12.02    0.67
   2 -18  -6   10.71    0.54
  -2 -18   6   11.47    0.65
   2 -18  -5   10.94    0.60
  -2  18   5   10.20    0.65
  -2 -18   5    9.80    0.66
   2 -18  -4    5.92    0.54
  -2  18   4    5.19    0.54
  -2  18   3    4.59    0.47
   2 -18  -3    4.78    0.55
  -2  18   2    6.87    0.51
   2 -18  -2    8.71    0.67
   2 -18  -1    0.36    0.49
   2 -18   0   18.30    0.94
   2  18   1   10.79    0.65
   2 -18   1   13.65    0.81
   2 -18   2    0.23    0.49
   2  18   2    0.51    0.40
   2  18   3    0.22    0.43
   2  18   4    1.46    0.45
   2 -18   5    1.97    0.45
   2  18   5    1.53    0.45
   2 -18   6   13.59    0.67
   2  18   6   12.55    0.68
   2  18   7   10.49    0.58
  -2 -19   0   26.89    0.91
  -3   0  26    0.27    0.67
  -3   0  25    0.09    0.80
  -3   0  25    0.19    0.53
  -3   0  24   -0.03    0.89
  -3   0  24   -0.48    0.72
  -3   0  24    1.38    0.95
  -3   0  24    0.28    0.61
  -3   0  23   16.34    1.38
  -3   0  23   17.33    1.39
  -3   0  23   13.93    1.17
  -3   0  23   14.29    1.09
  -3   0  22    0.13    0.73
  -3   0  22   -0.33    0.96
  -3   0  22    0.03    0.78
  -3   0  22    0.04    1.00
  -3   0  21   64.29    2.65
  -3   0  21   63.17    2.64
  -3   0  21   56.37    2.32
  -3   0  21   65.56    2.43
  -3   0  21   63.87    2.44
  -3   0  21   55.12    2.11
  -3   0  20    0.04    1.01
  -3   0  20   -0.29    0.72
  -3   0  20   -0.25    0.95
  -3   0  20   -0.20    0.79
  -3   0  20   -0.03    0.66
  -3   0  20   -0.05    0.62
  -3   0  19   38.76    2.04
  -3   0  19   36.73    1.95
  -3   0  19   37.53    1.73
  -3   0  19   35.79    1.64
  -3   0  19   37.82    1.73
  -3   0  19   37.83    1.82
  -3   0  18   -0.37    0.66
  -3   0  18    0.43    0.79
  -3   0  18   -0.58    0.85
  -3   0  18    0.34    0.68
  -3   0  18    0.34    0.74
  -3   0  18    0.72    0.61
  -3   0  17   58.38    2.13
  -3   0  17   56.61    2.32
  -3   0  17   51.91    2.22
  -3   0  17   59.17    2.24
  -3   0  17   54.90    2.09
  -3   0  17   57.47    2.10
  -3   0  16   -0.02    0.60
  -3   0  16    0.76    0.68
  -3   0  16   -0.16    0.58
  -3   0  16   -0.12    0.69
  -3   0  16    0.29    0.63
  -3   0  15   47.21    1.85
  -3   0  15   43.30    1.68
  -3   0  15   45.05    1.69
  -3   0  15   44.40    1.87
  -3   0  15   41.72    1.82
  -3   0  14    0.60    0.59
  -3   0  14    0.45    0.55
  -3   0  14    0.26    0.59
  -3   0  14   -0.12    0.60
  -3   0  14    0.59    0.60
  -3   0  14    0.72    0.63
  -3   0  14    0.38    0.52
  -3   0  13  109.32    3.15
  -3   0  13  112.88    3.21
  -3   0  13  109.15    3.15
  -3   0  12    0.11    0.44
  -3   0  12   -0.23    0.51
  -3   0  12   -0.26    0.46
  -3   0  11    0.33    0.43
  -3   0  11    0.22    0.42
  -3   0  11   -0.16    0.47
  -3   0  10   -0.11    0.43
  -3   0  10   -0.05    0.44
  -3   0  10    0.18    0.40
  -3   0   9  760.99   18.09
  -3   0   9  750.01   18.09
  -3   0   9  742.26   18.09
  -3   0   8   -0.16    0.39
  -3   0   7 5246.62  124.13
  -3   0   6    0.60    0.39
  -3   0   5 4537.96  107.35
  -3   0   4    0.16    0.41
   3   0  -4    0.25    0.13
  -3   0   3  116.95    2.93
   3   0  -3  113.29    2.77
   3   0  -2   -0.02    0.18
   3   0  -1   20.50    0.62
   3   0  -1   19.24    0.68
   3   0   0    0.11    0.25
   3   0   0   -0.09    0.29
   3   0   1  785.75   18.03
   3   0   1  733.52   17.98
   3   0   1  752.36   18.00
   3   0   2    0.10    0.30
   3   0   2    0.05    0.19
   3   0   2    0.05    0.27
   3   0   3 9940.07  235.53
   3   0   3 9999.00  235.53
   3   0   4    1.11    0.29
   3   0   5 2082.04   49.43
   3   0   6    0.32    0.43
   3   0   6    0.20    0.33
   3   0   7 1693.94   40.99
   3   0   7 1738.39   40.92
   3   0   8    0.06    0.43
   3   0   8    0.32    0.40
   3   0   8    0.02    0.48
   3   0   9   49.66    1.59
   3   0   9   49.68    1.62
   3   0   9   46.91    1.70
   3   0  10    0.30    0.46
   3   0  10   -0.19    0.43
   3   0  10   -0.20    0.53
   3   0  11 1030.77   24.71
   3   0  11  981.10   24.59
   3   0  11 1020.67   24.67
   3   0  11 1016.12   24.80
   3   0  11 1062.31   24.70
   3   0  12    0.66    0.62
   3   0  12   -0.22    0.69
   3   0  12    0.23    0.48
   3   0  12    0.16    0.55
   3   0  12    0.02    0.53
   3   0  12    0.37    0.44
   3   0  12    0.17    0.50
   3   0  12    0.06    0.55
   3   0  13  136.13    3.87
   3   0  13  122.90    3.70
   3   0  13  128.97    3.70
   3   0  13  121.28    3.79
   3   0  13  122.72    3.61
   3   0  13  128.44    3.72
   3   0  13  132.62    3.72
   3   0  13  120.49    3.56
   3   0  14   -0.05    0.54
   3   0  14    0.60    0.68
   3   0  14   -0.06    0.54
   3   0  14    0.10    0.64
   3   0  14    0.21    0.58
   3   0  14    0.03    0.60
   3   0  14    0.55    0.69
   3   0  15   16.87    1.14
   3   0  15   16.80    1.11
   3   0  15   15.14    1.03
   3   0  15   15.21    1.21
   3   0  15   17.02    1.20
   3   0  15   16.79    1.05
   3   0  15   18.48    1.16
   3   0  15   14.97    0.98
   3   0  16    0.03    0.57
   3   0  16    0.67    0.82
   3   0  16    0.03    0.61
   3   0  16    0.34    0.67
   3   0  16    0.09    0.80
   3   0  16   -0.81    0.68
   3   0  16   -0.22    0.59
   3   0  16   -0.24    0.75
   3   0  17   28.55    1.65
   3   0  17   28.78    1.56
   3   0  17   26.11    1.42
   3   0  17   26.09    1.45
   3   0  17   26.58    1.35
   3   0  17   28.43    1.53
   3   0  18   -0.43    0.79
   3   0  18    0.65    0.69
   3   0  18    0.52    0.71
   3   0  18   -0.72    0.90
   3   0  18    0.26    0.58
   3   0  19   11.55    1.12
   3   0  19    9.86    1.19
   3   0  19   11.53    0.99
   3   0  19    9.05    1.07
   3   0  20    0.59    0.63
   3   0  20   -0.26    0.89
   3   0  21    1.12    0.85
   3   0  22    0.42    0.75
   3   0  22    0.50    0.75
   3   0  23   19.81    1.21
   3   0  23   19.49    1.17
   3   0  24   -0.38    0.64
   3   0  24    0.17    0.53
   3   0  25   30.43    1.13
  -3  -1  26   15.39    0.86
  -3   1  26   19.58    1.10
  -3  -1  25    0.35    0.79
  -3  -1  25    0.33    0.58
  -3   1  25   -0.11    0.47
  -3   1  25   -0.31    0.71
  -3  -1  24    1.45    0.91
  -3   1  24    0.83    0.72
  -3   1  24    1.13    0.82
  -3   1  24    2.55    1.03
  -3  -1  24    0.70    0.69
  -3   1  24    1.36    0.60
  -3   1  23   15.23    1.30
  -3   1  23   15.16    1.16
  -3  -1  23   16.67    1.42
  -3  -1  23   15.19    1.18
  -3   1  23   14.77    1.08
  -3   1  23   15.69    1.38
  -3   1  22    9.44    1.21
  -3   1  22   10.46    1.03
  -3  -1  22   10.19    1.30
  -3  -1  22   10.56    1.10
  -3   1  22   11.80    1.29
  -3   1  22   10.58    1.07
  -3   1  22    9.96    0.98
  -3   1  21   91.51    3.29
  -3   1  21   85.16    3.02
  -3  -1  21   85.52    3.31
  -3   1  21   89.95    3.30
  -3   1  21   84.77    3.04
  -3  -1  21   89.56    3.10
  -3   1  21   88.73    3.04
  -3   1  21   80.60    2.76
  -3  -1  20   86.98    3.04
  -3   1  20   88.80    3.11
  -3   1  20   85.05    3.01
  -3  -1  20   87.38    3.33
  -3   1  20   94.31    3.36
  -3  -1  20   84.00    2.84
  -3   1  20   90.39    3.06
  -3   1  20   83.66    2.87
  -3   1  20   93.52    3.31
  -3  -1  19    2.85    0.82
  -3   1  19    1.87    0.75
  -3  -1  19    2.89    1.05
  -3  -1  19    2.15    0.69
  -3   1  19    2.84    0.82
  -3   1  19    2.37    0.86
  -3   1  19    1.28    0.99
  -3   1  19    1.71    0.85
  -3   1  19    2.68    0.76
  -3   1  18   58.68    2.17
  -3  -1  18   51.73    2.06
  -3  -1  18   57.40    2.46
  -3   1  18   55.59    2.29
  -3   1  18   56.39    2.40
  -3   1  18   55.81    2.14
  -3   1  18   57.47    2.15
  -3  -1  18   55.15    2.25
  -3   1  18   50.95    2.22
  -3  -1  17   96.04    3.24
  -3   1  17   97.23    3.29
  -3  -1  17   99.41    3.45
  -3  -1  17   96.96    3.13
  -3   1  17   99.12    3.27
  -3   1  17  102.61    3.15
  -3   1  17   99.07    3.34
  -3   1  17  103.50    3.15
  -3   1  16    0.31    0.39
  -3   1  16    0.93    0.69
  -3  -1  16    0.27    0.43
  -3   1  16    0.59    0.69
  -3   1  16    0.16    0.60
  -3  -1  16    0.14    0.69
  -3   1  16    1.26    0.69
  -3   1  16    0.42    0.57
  -3  -1  16    0.49    0.69
  -3   1  16    1.01    0.73
  -3  -1  16    0.63    0.57
  -3   1  15    1.95    0.72
  -3  -1  15    2.52    0.70
  -3   1  15    2.32    0.68
  -3   1  15    2.73    0.60
  -3  -1  15    2.50    0.66
  -3   1  15    2.50    0.73
  -3  -1  15    3.87    0.64
  -3   1  15    1.98    0.59
  -3   1  15    1.82    0.42
  -3   1  14   48.60    1.75
  -3   1  14   49.52    1.72
  -3   1  14   48.58    1.70
  -3   1  14   46.78    1.84
  -3   1  14   47.30    1.84
  -3  -1  14   45.46    1.80
  -3   1  14   43.11    1.80
  -3  -1  14   47.68    1.81
  -3   1  13  405.58   10.11
  -3   1  13  402.42   10.06
  -3   1  13  401.92   10.07
  -3   1  12   23.77    1.03
  -3   1  12   23.76    1.08
  -3   1  12   23.03    1.04
  -3   1  11    0.35    0.44
  -3   1  11    0.16    0.47
  -3   1  11    0.26    0.42
  -3   1  10  156.95    4.08
  -3   1  10  152.97    4.09
  -3   1  10  158.52    4.09
  -3   1   9   34.44    1.20
  -3   1   9   36.26    1.21
  -3   1   9   35.75    1.22
  -3   1   8  169.80    4.32
  -3   1   7  463.99   11.23
  -3   1   6 1697.17   40.31
  -3   1   5 8181.92  193.38
  -3   1   4 1132.42   26.95
   3  -1  -3 3890.06   92.09
  -3   1   3 3904.17   92.17
   3  -1  -2 5469.08  129.70
   3   1  -2 5504.89  129.69
   3   1  -1   26.54    0.82
   3  -1  -1   27.54    0.84
   3   1   0 3055.95   73.61
   3  -1   0 3169.88   73.62
   3   1   1 6220.99  152.36
   3  -1   1 6379.67  152.34
   3   1   1 6781.85  152.44
   3  -1   1 6622.86  152.41
   3  -1   2 1033.61   24.76
   3  -1   2 1018.04   24.81
   3   1   2 1092.97   24.85
   3   1   2 1027.50   24.73
   3  -1   2 1051.43   24.81
   3   1   2 1046.00   24.68
   3   1   3 5067.19  118.62
   3   1   3 5073.06  118.62
   3  -1   3 5044.05  118.60
   3   1   3 4979.38  118.53
   3  -1   3 4966.10  118.60
   3   1   3 4994.56  118.55
   3  -1   4 2099.00   51.14
   3   1   4 2165.88   51.18
   3   1   4 2126.83   51.08
   3   1   4 2264.22   51.18
   3   1   5   18.61    0.73
   3   1   6  142.38    3.86
   3   1   6  151.36    3.80
   3   1   7   10.94    0.63
   3   1   7   11.11    0.70
   3   1   7   11.75    0.64
   3   1   8   22.66    0.94
   3   1   8   22.21    0.91
   3   1   8   19.83    0.99
   3   1   9  145.93    4.06
   3   1   9  153.46    3.98
   3   1   9  152.07    3.97
   3  -1   9  144.29    3.86
   3   1  10   61.96    1.91
   3   1  10   58.71    1.99
   3   1  10   57.24    1.86
   3  -1  10   57.64    1.74
   3   1  11   88.31    2.63
   3   1  11   86.12    2.61
   3   1  11   90.97    2.78
   3   1  11   87.91    2.66
   3   1  11   85.35    2.59
   3   1  12    2.85    0.57
   3   1  12    3.16    0.56
   3   1  12    2.95    0.57
   3   1  12    2.66    0.60
   3  -1  12    2.73    0.51
   3   1  12    2.36    0.54
   3   1  12    2.66    0.57
   3   1  12    2.36    0.70
   3  -1  12    2.86    0.67
   3  -1  12    2.42    0.58
   3   1  12    2.49    0.65
   3  -1  13   48.45    1.88
   3   1  13   47.84    1.71
   3   1  13   51.47    1.81
   3   1  13   48.73    1.90
   3  -1  13   45.15    1.81
   3   1  13   46.73    1.81
   3   1  13   48.12    1.78
   3   1  13   45.40    1.74
   3   1  13   47.28    1.89
   3  -1  13   45.36    1.66
   3  -1  13   45.42    1.64
   3   1  13   44.89    1.70
   3   1  13   41.96    1.68
   3  -1  14    0.93    0.67
   3   1  14    1.03    0.67
   3   1  14    0.65    0.61
   3  -1  14    0.48    0.49
   3   1  14    0.65    0.54
   3  -1  14    0.59    0.51
   3   1  14    0.82    0.69
   3   1  14    0.58    0.52
   3   1  14    0.76    0.59
   3   1  14    0.79    0.62
   3  -1  14    0.31    0.62
   3   1  15    2.26    0.71
   3   1  15    3.97    0.87
   3   1  15    3.15    0.67
   3  -1  15    2.81    0.65
   3   1  15    2.79    0.80
   3   1  15    3.44    0.73
   3  -1  15    2.91    0.73
   3   1  15    2.84    0.67
   3   1  15    2.75    0.75
   3  -1  15    3.58    0.82
   3  -1  15    3.32    0.66
   3   1  16   17.23    1.15
   3   1  16   16.26    1.08
   3   1  16   16.32    1.13
   3  -1  16   16.98    1.21
   3   1  16   15.61    1.20
   3   1  16   16.55    1.13
   3  -1  16   18.46    1.31
   3   1  16   15.57    1.23
   3  -1  16   16.01    1.02
   3   1  16   16.78    1.33
   3   1  16   17.37    1.26
   3  -1  16   16.33    1.06
   3  -1  17   28.97    1.68
   3   1  17   29.26    1.59
   3   1  17   30.07    1.62
   3   1  17   25.85    1.39
   3   1  17   28.71    1.69
   3   1  17   28.80    1.49
   3   1  17   27.88    1.43
   3  -1  17   30.24    1.57
   3   1  18   23.68    1.58
   3  -1  18   23.75    1.44
   3   1  18   25.55    1.55
   3   1  18   24.21    1.34
   3  -1  18   25.63    1.57
   3   1  18   23.37    1.29
   3   1  18   24.80    1.50
   3   1  19   53.21    2.22
   3   1  19   49.39    2.14
   3  -1  19   48.51    2.06
   3   1  19   45.00    1.86
   3   1  19   49.83    2.23
   3   1  19   50.06    1.95
   3   1  20   -0.17    0.56
   3   1  20    0.61    0.83
   3  -1  20   -0.06    0.64
   3   1  20   -0.26    0.88
   3  -1  21   36.50    1.80
   3   1  21   40.25    1.80
   3  -1  22   15.29    1.15
   3   1  22   15.48    1.16
   3   1  22   15.03    1.17
   3   1  23    0.72    0.68
   3  -1  23   -0.14    0.63
   3   1  23   -0.26    0.70
   3   1  24    4.17    0.62
   3   1  24    3.70    0.67
   3  -1  24    3.82    0.61
   3   1  25    1.69    0.44
  -3   2  26    2.09    0.66
  -3  -2  26    1.35    0.53
  -3  -2  25    7.54    0.82
  -3   2  25    8.55    0.93
  -3  -2  24    6.74    1.03
  -3  -2  24    6.74    1.06
  -3   2  24    6.71    0.99
  -3   2  24    6.16    0.71
  -3   2  24    7.60    1.09
  -3  -2  24    4.91    0.84
  -3   2  23    2.37    0.66
  -3   2  23    1.65    0.74
  -3  -2  23    2.67    1.02
  -3   2  23    2.32    0.92
  -3   2  23    3.14    1.00
  -3  -2  23    1.82    0.78
  -3  -2  23    2.67    0.99
  -3  -2  23    2.23    0.77
  -3   2  23    2.73    0.81
  -3  -2  22    2.52    0.82
  -3   2  22    2.64    0.87
  -3  -2  22    2.47    1.05
  -3  -2  22    3.32    1.09
  -3   2  22    3.04    1.03
  -3   2  22    2.99    1.02
  -3   2  22    2.92    0.80
  -3  -2  22    2.64    0.78
  -3   2  22    3.44    0.73
  -3   2  21  147.53    4.59
  -3  -2  21  137.68    4.32
  -3   2  21  146.88    4.61
  -3  -2  21  144.12    4.58
  -3  -2  21  142.22    4.42
  -3   2  21  136.30    4.10
  -3   2  21  143.39    4.38
  -3  -2  21  130.37    4.31
  -3   2  21  140.80    4.39
  -3  -2  21  146.95    4.69
  -3   2  21  143.43    4.35
  -3   2  20   12.33    1.18
  -3  -2  20    9.76    1.28
  -3   2  20    9.51    1.02
  -3   2  20   10.18    1.13
  -3  -2  20    9.30    1.03
  -3  -2  20   10.63    0.88
  -3   2  20   12.10    1.25
  -3  -2  20    9.89    1.40
  -3   2  20   10.15    1.06
  -3   2  20   11.62    0.98
  -3   2  20   10.86    1.30
  -3  -2  20   11.51    1.27
  -3  -2  20    9.02    1.04
  -3   2  19   13.13    1.37
  -3   2  19   13.05    1.23
  -3  -2  19   16.26    1.41
  -3  -2  19   12.90    1.30
  -3   2  19   15.99    1.17
  -3  -2  19   16.07    1.18
  -3  -2  19   15.29    1.16
  -3  -2  19   13.46    1.02
  -3   2  19   14.59    1.15
  -3   2  19   12.83    1.26
  -3   2  18   28.46    1.69
  -3  -2  18   29.66    1.74
  -3   2  18   27.20    1.56
  -3  -2  18   25.80    1.40
  -3   2  18   26.75    1.41
  -3   2  18   27.89    1.45
  -3  -2  18   28.17    1.44
  -3  -2  18   26.19    1.51
  -3   2  18   25.44    1.16
  -3  -2  18   27.56    1.39
  -3  -2  18   26.60    1.61
  -3   2  18   26.53    1.58
  -3  -2  17   67.54    2.55
  -3   2  17   69.37    2.64
  -3  -2  17   72.30    2.47
  -3   2  17   76.77    2.50
  -3  -2  17   77.73    2.85
  -3  -2  17   69.48    2.68
  -3   2  17   70.19    2.24
  -3  -2  17   71.72    2.46
  -3   2  17   72.02    2.66
  -3   2  17   74.89    2.72
  -3  -2  17   68.89    2.47
  -3   2  17   74.75    2.49
  -3   2  17   67.95    2.64
  -3  -2  16   11.74    0.91
  -3  -2  16   11.74    0.79
  -3  -2  16   11.26    1.12
  -3  -2  16   11.22    1.07
  -3   2  16   11.93    0.89
  -3   2  16   12.82    1.05
  -3   2  16   12.80    1.09
  -3   2  16   11.69    0.75
  -3  -2  16   11.20    0.89
  -3   2  16   11.85    0.88
  -3   2  16   11.74    1.04
  -3  -2  16   11.85    0.92
  -3  -2  16   12.28    1.04
  -3   2  15   44.97    1.84
  -3   2  15   46.76    1.91
  -3  -2  15   43.13    1.69
  -3  -2  15   45.35    1.61
  -3   2  15   45.78    1.71
  -3  -2  15   43.54    1.80
  -3  -2  15   44.39    1.86
  -3   2  15   45.85    1.87
  -3  -2  15   46.20    1.97
  -3  -2  15   42.04    1.69
  -3  -2  15   48.63    1.80
  -3   2  15   46.20    1.72
  -3   2  14   85.72    2.60
  -3  -2  14   78.72    2.72
  -3   2  14   84.70    2.77
  -3  -2  14   91.23    2.91
  -3   2  14   83.51    2.76
  -3   2  14   86.42    2.64
  -3   2  14   85.60    2.59
  -3  -2  14   82.36    2.59
  -3  -2  14   83.90    2.74
  -3  -2  14   82.64    2.62
  -3   2  14   85.72    2.76
  -3  -2  14   81.13    2.57
  -3  -2  14   87.64    2.68
  -3   2  13  192.51    4.87
  -3  -2  13  184.72    5.15
  -3   2  13  187.80    4.90
  -3   2  13  166.77    4.98
  -3  -2  13  180.62    4.85
  -3  -2  13  179.03    4.88
  -3   2  13  185.46    4.86
  -3  -2  13  179.25    4.85
  -3   2  12    0.21    0.44
  -3  -2  12    0.37    0.42
  -3   2  12    0.17    0.42
  -3  -2  12   -0.11    0.41
  -3  -2  12    0.20    0.44
  -3   2  12    0.31    0.44
  -3  -2  11  102.96    2.90
  -3   2  11  107.78    2.91
  -3  -2  11   99.31    2.92
  -3   2  11  105.22    2.93
  -3  -2  11  102.28    2.91
  -3   2  11  107.91    2.92
  -3  -2  10   10.79    0.65
  -3  -2  10    9.75    0.64
  -3   2  10   11.02    0.66
  -3  -2  10   10.79    0.66
  -3   2  10   10.21    0.66
  -3   2  10   10.74    0.67
  -3   2   9  236.42    5.72
  -3  -2   9  227.04    5.71
  -3   2   9  227.69    5.72
  -3  -2   9  219.39    5.70
  -3  -2   9  223.26    5.72
  -3   2   9  227.57    5.72
  -3   2   8  201.93    4.97
  -3  -2   8  192.05    4.95
  -3   2   7 1082.07   25.29
  -3  -2   7 1037.32   25.28
  -3   2   6  241.56    5.82
  -3  -2   6  230.59    5.81
  -3  -2   5  540.94   13.24
  -3   2   5  561.79   13.24
  -3  -2   4 1251.60   30.19
  -3   2   4 1288.46   30.19
  -3   2   3 3977.79   91.61
  -3  -2   3 3800.54   91.60
   3   2  -3 3860.29   91.47
   3  -2  -2  412.95    9.95
   3  -2  -1  524.54   12.58
   3  -2   0   45.59    1.30
   3   2   1 1529.14   33.45
   3  -2   1 1399.31   33.41
   3   2   1 1351.99   33.28
   3  -2   1 1398.37   33.37
   3  -2   1 1500.89   33.44
   3  -2   2 1551.25   38.10
   3  -2   2 1556.82   38.05
   3   2   2 1590.43   37.97
   3   2   2 1651.13   38.11
   3  -2   2 1627.11   38.10
   3   2   3 1434.91   32.58
  -3  -2  -3 1356.82   32.41
   3  -2   3 1336.87   32.57
   3   2   3 1351.32   32.49
   3   2   3 1423.35   32.60
  -3  -2  -4   45.46    1.18
   3  -2   4   49.09    1.37
   3   2   4   50.25    1.38
   3   2   4   47.53    1.38
   3   2   4   45.83    1.25
   3   2   5  921.82   21.49
   3  -2   5  871.95   21.47
   3   2   5  919.25   21.49
   3   2   5  878.06   21.54
   3  -2   6   51.99    1.67
   3   2   6   57.95    1.62
   3   2   6   50.62    1.61
   3   2   6   55.72    1.64
   3  -2   6   54.29    1.60
   3   2   6   54.48    1.69
   3  -2   7   54.71    1.83
   3   2   7   62.93    1.77
   3  -2   7   59.70    1.76
   3   2   7   60.72    1.78
   3   2   7   57.95    1.83
   3   2   7   55.91    1.76
   3   2   8    6.55    0.58
   3  -2   8    5.90    0.59
   3  -2   8    5.84    0.53
   3   2   8    6.60    0.54
   3   2   8    5.65    0.60
   3   2   8    6.09    0.55
   3  -2   9   72.38    2.37
   3  -2   9   78.37    2.20
   3  -2   9   75.21    2.15
   3   2   9   80.28    2.33
   3   2   9   76.49    2.40
   3  -2   9   79.62    2.30
   3   2   9   81.84    2.31
   3   2  10    9.10    0.78
   3  -2  10   10.00    0.54
   3   2  10   10.33    0.70
   3  -2  10    9.99    0.81
   3  -2  10    9.59    0.58
   3   2  10   10.94    0.71
   3  -2  10    9.97    0.69
   3  -2  11  299.81    7.84
   3   2  11  320.23    7.87
   3   2  11  316.63    8.00
   3   2  11  334.23    7.90
   3  -2  11  287.07    7.96
   3  -2  11  298.78    7.87
   3   2  11  289.63    7.81
   3   2  11  316.50    7.90
   3   2  11  312.31    7.85
   3  -2  11  304.03    7.98
   3  -2  11  312.96    7.87
   3  -2  12  117.24    3.38
   3  -2  12  113.85    3.36
   3   2  12  123.10    3.54
   3  -2  12  113.38    3.50
   3  -2  12  113.00    3.22
   3   2  12  124.26    3.41
   3   2  12  115.34    3.39
   3   2  12  117.13    3.41
   3   2  12  119.81    3.37
   3  -2  12  113.69    3.48
   3   2  12  116.77    3.37
   3  -2  12  111.30    3.39
   3  -2  12  109.45    3.48
   3   2  12  114.97    3.34
   3  -2  13    4.38    0.74
   3  -2  13    2.89    0.54
   3   2  13    2.91    0.64
   3  -2  13    2.49    0.60
   3   2  13    2.32    0.64
   3  -2  13    2.34    0.51
   3  -2  13    2.49    0.58
   3   2  13    3.46    0.65
   3  -2  13    2.29    0.67
   3   2  13    3.14    0.62
   3   2  13    2.40    0.58
   3  -2  13    3.19    0.72
   3   2  13    2.42    0.67
   3  -2  14    8.76    0.85
   3  -2  14    8.72    0.91
   3  -2  14    8.27    0.71
   3   2  14    8.57    0.92
   3   2  14    9.06    0.88
   3   2  14    9.31    0.87
   3   2  14   10.08    0.84
   3  -2  14    7.71    0.70
   3  -2  14    9.64    0.86
   3   2  14   10.42    0.88
   3  -2  14    9.50    0.94
   3  -2  14    7.11    0.85
   3   2  14    8.95    0.85
   3  -2  15   37.67    1.71
   3  -2  15   37.49    1.48
   3  -2  15   36.61    1.51
   3   2  15   37.55    1.69
   3   2  15   38.47    1.68
   3  -2  15   37.46    1.68
   3   2  15   38.71    1.70
   3  -2  15   36.47    1.80
   3  -2  15   34.16    1.72
   3  -2  15   33.86    1.65
   3   2  15   34.52    1.50
   3   2  15   37.29    1.69
   3   2  15   38.81    1.59
   3   2  15   36.65    1.60
   3   2  16  154.56    4.62
   3   2  16  164.92    4.79
   3  -2  16  170.22    4.80
   3  -2  16  162.08    4.87
   3   2  16  173.42    4.79
   3  -2  16  162.93    4.74
   3  -2  16  155.77    4.45
   3  -2  16  149.91    4.46
   3  -2  16  160.52    4.77
   3   2  16  150.79    4.52
   3   2  16  172.02    4.82
   3   2  16  163.28    4.74
   3  -2  16  165.91    4.88
   3  -2  17   29.06    1.57
   3  -2  17   28.50    1.60
   3   2  17   30.78    1.62
   3   2  17   31.61    1.64
   3  -2  17   30.54    1.58
   3   2  17   27.81    1.56
   3   2  17   31.69    1.59
   3  -2  18   42.12    1.97
   3  -2  18   44.46    2.03
   3   2  18   44.86    2.03
   3   2  18   50.04    2.09
   3  -2  18   46.06    2.02
   3   2  18   45.10    1.99
   3   2  18   43.88    1.91
   3  -2  19   61.78    2.45
   3   2  19   60.74    2.29
   3  -2  19   58.95    2.41
   3   2  19   64.75    2.48
   3  -2  20    1.11    0.75
   3  -2  20    0.61    0.84
   3  -2  20   -0.19    0.82
   3   2  20    0.53    0.64
   3   2  20   -0.06    0.83
   3   2  21    5.55    0.98
   3  -2  21    5.26    0.94
   3  -2  21    4.40    0.87
   3  -2  21    5.53    0.80
   3  -2  22    1.41    0.72
   3   2  22    2.29    0.80
   3  -2  22    2.31    0.81
   3   2  23   -0.09    0.65
   3  -2  23   -0.34    0.68
   3  -2  23    0.22    0.59
   3   2  24   10.38    0.79
   3   2  24   10.17    0.81
   3  -2  24    9.01    0.77
   3  -2  24   10.23    0.69
  -3   3  26   17.46    0.97
  -3  -3  26   17.12    0.92
  -3   3  25   31.68    1.45
  -3  -3  25   26.84    1.33
  -3   3  24   52.43    1.98
  -3   3  24   58.16    2.20
  -3  -3  24   53.04    2.10
  -3   3  23   94.04    3.09
  -3   3  23   98.01    3.12
  -3   3  23  103.00    3.30
  -3  -3  23   94.57    3.29
  -3  -3  23   94.78    3.20
  -3  -3  23   94.17    3.11
  -3   3  23  100.68    3.33
  -3  -3  22    4.13    1.09
  -3   3  22    5.02    0.89
  -3  -3  22    3.15    0.94
  -3   3  22    3.85    0.84
  -3   3  22    4.34    0.67
  -3  -3  22    3.87    0.84
  -3   3  22    3.16    1.07
  -3   3  22    4.02    1.01
  -3   3  22    3.59    0.68
  -3   3  21    8.52    1.03
  -3  -3  21    8.73    1.01
  -3  -3  21    8.98    1.22
  -3   3  21    9.43    1.18
  -3   3  21    7.85    0.98
  -3   3  21    9.69    1.21
  -3  -3  21    8.59    0.98
  -3   3  21    8.93    1.14
  -3   3  21    7.83    0.99
  -3   3  21    7.95    0.87
  -3   3  20   66.11    2.76
  -3   3  20   77.90    2.89
  -3   3  20   71.72    2.63
  -3  -3  20   66.96    2.60
  -3  -3  20   70.20    2.62
  -3  -3  20   71.70    2.87
  -3   3  20   73.36    2.54
  -3   3  20   73.89    2.76
  -3   3  20   70.97    2.61
  -3   3  19   49.37    1.98
  -3  -3  19   44.25    1.92
  -3  -3  19   40.61    1.89
  -3  -3  19   46.85    2.16
  -3   3  19   45.79    1.95
  -3   3  19   49.61    2.23
  -3   3  19   42.27    1.65
  -3   3  19   48.70    2.16
  -3   3  19   45.84    2.08
  -3   3  18   93.43    3.03
  -3   3  18   95.06    3.04
  -3   3  18   90.07    2.78
  -3  -3  18   89.90    3.00
  -3   3  18   89.93    3.23
  -3  -3  18   87.99    3.22
  -3  -3  18   89.57    2.96
  -3   3  18   94.84    3.22
  -3  -3  18   91.52    3.01
  -3   3  18   88.77    3.21
  -3   3  17  287.37    7.25
  -3  -3  17  260.07    7.45
  -3   3  17  263.96    7.40
  -3  -3  17  269.86    7.05
  -3   3  17  273.35    7.04
  -3  -3  17  250.80    7.02
  -3   3  17  281.50    7.52
  -3  -3  17  275.59    7.26
  -3  -3  17  274.92    7.25
  -3  -3  17  268.14    7.24
  -3   3  17  287.64    7.27
  -3   3  17  270.36    7.48
  -3   3  16    1.95    0.63
  -3  -3  16    1.47    0.75
  -3  -3  16    2.26    0.66
  -3  -3  16    3.12    0.56
  -3  -3  16    2.31    0.55
  -3   3  16    3.15    0.63
  -3  -3  16    2.40    0.65
  -3  -3  16    2.59    0.65
  -3   3  16    2.16    0.75
  -3   3  16    2.85    0.80
  -3   3  16    2.71    0.84
  -3   3  16    3.11    0.56
  -3   3  15   27.33    1.37
  -3  -3  15   25.31    1.35
  -3  -3  15   25.30    1.41
  -3  -3  15   26.69    1.23
  -3   3  15   27.80    1.43
  -3  -3  15   25.97    1.18
  -3  -3  15   27.97    1.25
  -3   3  15   27.14    1.25
  -3  -3  15   25.80    1.30
  -3  -3  15   25.45    1.14
  -3   3  15   28.32    1.28
  -3  -3  14  325.06    8.83
  -3  -3  14  342.56    8.67
  -3  -3  14  343.83    8.70
  -3   3  14  343.98    8.90
  -3  -3  14  326.96    8.87
  -3  -3  14  332.08    8.64
  -3  -3  14  344.53    8.82
  -3   3  14  341.89    8.85
  -3   3  14  355.61    8.71
  -3   3  14  360.05    8.72
  -3  -3  14  348.04    8.72
  -3  -3  13   94.69    3.15
  -3  -3  13  104.76    3.04
  -3  -3  13  105.97    3.04
  -3  -3  13  103.64    3.07
  -3   3  13  101.36    3.19
  -3   3  13  111.65    3.05
  -3   3  13  110.01    3.09
  -3   3  13  111.19    3.05
  -3  -3  12  158.20    4.28
  -3  -3  12  157.44    4.33
  -3   3  12  162.67    4.33
  -3   3  12  165.61    4.30
  -3   3  12  165.29    4.30
  -3  -3  12  157.57    4.29
  -3   3  11  146.60    3.86
  -3  -3  11  138.47    3.84
  -3   3  11  149.61    3.90
  -3   3  11  149.45    3.87
  -3  -3  11  140.84    3.89
  -3  -3  11  142.34    3.86
  -3  -3  10   41.49    1.39
  -3  -3  10   41.62    1.42
  -3  -3  10   40.45    1.39
  -3   3  10   42.62    1.39
  -3   3  10   42.96    1.39
  -3   3  10   43.75    1.43
  -3   3   9    5.18    0.49
  -3  -3   9    4.25    0.48
  -3   3   9    4.58    0.49
  -3   3   9    4.91    0.50
  -3  -3   9    4.21    0.47
  -3  -3   9    4.69    0.45
  -3  -3   8  102.14    2.78
  -3   3   8  107.30    2.78
  -3  -3   8  102.56    2.77
  -3  -3   7  183.48    4.58
   3  -3  -7  176.11    4.48
  -3   3   7  189.15    4.58
  -3   3   6   44.92    1.15
  -3   3   6   48.53    1.36
  -3  -3   6   48.76    1.35
   3  -3  -6   47.84    1.30
  -3   3   5   16.62    0.66
  -3  -3   5   17.33    0.66
   3  -3  -5   17.67    0.64
   3  -3  -4    5.27    0.37
  -3   3   4    4.55    0.38
  -3  -3   4    4.19    0.37
  -3   3   3  396.06    9.75
  -3  -3   3  392.98    9.75
   3  -3  -2    1.39    0.31
   3  -3  -1    0.84    0.37
   3  -3  -1    0.20    0.32
   3  -3   0   57.72    1.58
   3  -3   0   54.99    1.57
   3  -3   1  442.01   11.05
   3  -3   1  474.76   11.14
   3   3   1  464.53   11.06
   3  -3   1  463.50   11.09
   3  -3   2   18.85    0.73
   3  -3   2   19.04    0.69
   3  -3   2   18.64    0.67
   3   3   2   20.24    0.68
   3  -3   2   19.58    0.77
   3  -3   3   11.82    0.59
  -3  -3  -3   12.06    0.43
   3   3   3   11.79    0.51
   3  -3   3   11.13    0.51
   3  -3   4    0.36    0.26
   3  -3   4    0.24    0.35
  -3  -3  -4    0.22    0.19
   3   3   4   -0.05    0.35
   3   3   4    0.22    0.18
   3   3   4    0.19    0.28
   3   3   5  202.26    4.90
   3   3   5  202.85    4.89
   3  -3   5  192.26    4.88
  -3  -3  -5  188.33    4.75
   3   3   5  197.08    4.98
   3  -3   6  404.75   10.05
   3   3   6  431.89   10.05
   3   3   6  425.00   10.07
  -3  -3  -6  395.90    9.90
   3   3   6  426.89   10.16
   3   3   7    1.33    0.38
   3   3   7    0.85    0.41
   3  -3   7    0.94    0.39
   3   3   7    1.56    0.43
   3  -3   8    1.02    0.37
   3   3   8    1.07    0.44
   3   3   8    0.85    0.43
   3  -3   8    0.87    0.43
   3  -3   8    1.32    0.39
   3  -3   9   95.53    2.59
   3  -3   9   95.69    2.69
   3   3   9   99.39    2.70
   3   3   9   89.76    2.76
   3  -3   9   87.56    2.75
   3   3   9   95.42    2.71
   3   3   9   93.16    2.70
   3  -3   9   92.92    2.58
   3   3  10  356.65    8.62
   3  -3  10  333.02    8.57
   3   3  10  339.05    8.60
   3  -3  10  331.70    8.41
   3   3  10  350.14    8.58
   3   3  11   21.79    1.06
   3  -3  11   20.83    1.03
   3   3  11   22.46    1.05
   3  -3  11   20.44    1.17
   3   3  11   23.38    1.10
   3  -3  11   22.04    1.06
   3  -3  11   21.56    0.87
   3   3  11   23.14    1.05
   3  -3  11   22.31    1.09
   3  -3  12  161.34    4.61
   3  -3  12  163.11    4.50
   3  -3  12  157.54    4.48
   3  -3  12  153.97    4.45
   3  -3  12  163.53    4.44
   3   3  12  163.80    4.56
   3   3  12  170.61    4.54
   3   3  12  169.93    4.51
   3   3  12  168.83    4.51
   3   3  12  162.49    4.49
   3  -3  12  160.93    4.51
   3  -3  12  155.68    4.67
   3   3  13   12.92    0.95
   3   3  13   11.60    0.90
   3  -3  13   11.12    0.81
   3  -3  13   10.39    0.71
   3   3  13   10.88    0.90
   3  -3  13   10.12    0.85
   3  -3  13   10.73    0.99
   3  -3  13   11.40    0.90
   3   3  13   10.07    0.85
   3   3  13   10.83    0.90
   3  -3  13   10.05    0.93
   3   3  13   11.08    0.85
   3  -3  13   10.69    0.88
   3  -3  14   16.57    1.06
   3  -3  14   16.06    1.07
   3   3  14   17.10    1.07
   3   3  14   17.43    1.07
   3   3  14   17.42    1.14
   3   3  14   16.26    1.13
   3   3  14   15.84    1.20
   3   3  14   18.67    1.12
   3   3  14   15.82    1.05
   3  -3  14   14.03    1.16
   3  -3  14   15.35    1.10
   3  -3  14   16.38    0.89
   3  -3  14   15.79    1.15
   3  -3  15  134.20    3.91
   3  -3  15  138.05    4.20
   3   3  15  145.67    4.25
   3   3  15  147.08    4.27
   3   3  15  149.56    4.23
   3   3  15  140.39    4.26
   3  -3  15  140.48    4.34
   3  -3  15  137.09    4.38
   3  -3  15  139.27    4.24
   3   3  15  153.76    4.46
   3   3  15  139.90    4.18
   3  -3  15  137.89    4.23
   3   3  15  150.39    4.17
   3   3  16  116.57    3.78
   3  -3  16  108.94    3.57
   3  -3  16  105.80    3.55
   3   3  16  113.50    3.57
   3   3  16  110.51    3.59
   3  -3  16  110.88    3.55
   3   3  16  109.93    3.57
   3  -3  16  113.42    3.74
   3   3  16  117.01    3.46
   3   3  16  112.27    3.58
   3   3  17    8.10    1.05
   3  -3  17    7.62    0.96
   3   3  17    5.33    0.90
   3  -3  17    7.12    0.92
   3   3  17    7.62    1.06
   3  -3  17    6.62    1.05
   3   3  17    7.91    1.01
   3   3  18    7.39    1.12
   3  -3  18    8.05    1.08
   3  -3  18    7.72    1.06
   3   3  18    6.11    0.99
   3   3  18    5.83    0.95
   3  -3  18    5.71    0.92
   3   3  18    7.08    1.04
   3  -3  18    6.09    1.01
   3   3  18    6.67    0.95
   3   3  19   -0.48    0.85
   3   3  19   -0.38    0.84
   3  -3  19   -0.25    0.82
   3  -3  19   -0.26    0.86
   3  -3  19    0.03    0.85
   3   3  19    0.45    0.75
   3  -3  20   15.43    1.24
   3   3  20   17.51    1.29
   3  -3  20   15.65    1.22
   3  -3  20   15.22    1.18
   3   3  20   14.85    1.12
   3  -3  21   27.11    1.48
   3   3  21   30.26    1.54
   3   3  21   26.89    1.34
   3  -3  21   29.21    1.53
   3  -3  22   14.56    1.08
   3  -3  22   11.87    1.00
   3   3  22   13.34    1.05
   3   3  23    6.79    0.78
   3  -3  23    6.62    0.72
   3  -3  23    6.58    0.79
   3  -3  24    8.57    0.71
   3   3  24    9.70    0.69
  -3   4  26    0.87    0.48
  -3  -4  26    0.22    0.46
  -3   4  25   15.30    0.99
  -3  -4  25   13.36    0.96
  -3   4  24   52.24    2.00
  -3   4  24   49.33    1.87
  -3   4  23   27.89    1.49
  -3   4  23   29.93    1.58
  -3  -4  23   28.11    1.68
  -3  -4  23   32.60    1.68
  -3   4  22   23.16    1.19
  -3   4  22   24.28    1.39
  -3  -4  22   23.70    1.38
  -3  -4  22   23.29    1.58
  -3   4  22   25.92    1.57
  -3  -4  22   26.29    1.60
  -3   4  22   26.21    1.51
  -3   4  22   26.29    1.55
  -3   4  22   21.02    1.11
  -3   4  21  213.95    5.94
  -3   4  21  218.02    6.12
  -3   4  21  212.54    6.15
  -3  -4  21  206.62    6.13
  -3   4  21  206.83    5.77
  -3  -4  21  210.48    5.95
  -3   4  21  206.04    6.10
  -3   4  21  212.51    6.08
  -3  -4  21  209.54    6.29
  -3   4  20   17.18    1.40
  -3   4  20   16.00    1.19
  -3   4  20   17.06    1.20
  -3   4  20   13.84    0.95
  -3  -4  20   17.62    1.45
  -3  -4  20   15.48    1.41
  -3  -4  20   14.75    1.17
  -3  -4  20   16.14    1.19
  -3  -4  20   16.61    1.37
  -3   4  20   18.28    1.35
  -3   4  20   16.43    1.38
  -3   4  19    1.00    0.88
  -3  -4  19    0.30    0.72
  -3  -4  19    0.07    0.84
  -3  -4  19    0.53    0.97
  -3   4  19   -0.47    0.71
  -3   4  19    0.55    0.84
  -3  -4  19    0.18    0.70
  -3   4  19   -0.26    1.00
  -3   4  19   -0.03    0.66
  -3  -4  19    0.55    0.51
  -3  -4  19   -0.08    1.02
  -3   4  19    0.27    0.56
  -3   4  18   26.16    1.55
  -3   4  18   28.86    1.44
  -3  -4  18   27.80    1.45
  -3  -4  18   26.95    1.77
  -3   4  18   27.09    1.65
  -3  -4  18   26.90    1.66
  -3   4  18   27.50    1.27
  -3  -4  18   30.03    1.64
  -3  -4  18   22.99    1.24
  -3   4  18   28.16    1.42
  -3  -4  18   27.89    1.43
  -3  -4  17   51.54    1.96
  -3   4  17   51.87    1.98
  -3   4  17   50.31    2.15
  -3  -4  17   49.81    2.33
  -3  -4  17   49.61    2.19
  -3   4  17   52.47    1.98
  -3  -4  17   46.34    1.84
  -3  -4  17   50.04    1.82
  -3   4  17   54.16    2.23
  -3   4  17   49.06    1.84
  -3  -4  17   53.89    1.99
  -3  -4  16   38.45    1.63
  -3  -4  16   40.53    1.55
  -3  -4  16   40.63    1.70
  -3   4  16   40.70    1.61
  -3   4  16   40.11    1.61
  -3   4  16   39.07    1.85
  -3  -4  16   37.78    1.95
  -3  -4  16   40.00    1.85
  -3  -4  16   36.77    1.60
  -3   4  16   39.18    1.52
  -3  -4  16   38.96    1.57
  -3   4  16   38.23    1.77
  -3   4  15    8.36    0.85
  -3  -4  15    8.66    1.03
  -3  -4  15    8.24    0.67
  -3  -4  15    8.93    0.75
  -3  -4  15    9.21    0.96
  -3   4  15   10.13    0.99
  -3   4  15    9.43    0.82
  -3  -4  15    7.65    0.76
  -3  -4  15    8.78    0.78
  -3  -4  15    7.62    0.72
  -3   4  15    8.15    0.77
  -3  -4  15    8.36    0.85
  -3   4  14   76.51    2.55
  -3  -4  14   76.66    2.55
  -3  -4  14   77.02    2.42
  -3   4  14   75.02    2.59
  -3  -4  14   70.04    2.56
  -3  -4  14   73.75    2.74
  -3   4  14   81.87    2.44
  -3  -4  14   76.13    2.41
  -3  -4  14   77.41    2.33
  -3  -4  14   77.04    2.44
  -3   4  14   81.61    2.43
  -3  -4  14   76.37    2.43
  -3   4  14   80.89    2.66
  -3  -4  13   10.22    0.98
  -3   4  13   11.61    0.85
  -3  -4  13   10.87    0.74
  -3   4  13   11.73    0.76
  -3   4  13   11.83    0.93
  -3   4  13   11.03    0.87
  -3  -4  13   11.24    0.87
  -3  -4  13   11.44    0.75
  -3   4  13   11.88    0.77
  -3  -4  13    9.83    0.75
  -3  -4  13   10.65    0.86
  -3  -4  12   26.89    1.39
  -3   4  12   28.16    1.17
  -3  -4  12   29.10    1.15
  -3  -4  12   28.10    1.19
  -3   4  12   29.03    1.15
  -3  -4  12   28.66    1.15
  -3   4  12   29.74    1.16
  -3   4  12   28.75    1.32
  -3  -4  11   28.59    1.12
  -3  -4  11   28.76    1.16
  -3   4  11   29.68    1.15
  -3   4  11   30.69    1.13
  -3   4  11   29.01    1.11
  -3  -4  11   29.85    1.12
  -3  -4  10    4.83    0.48
  -3  -4  10    4.77    0.50
  -3   4  10    5.00    0.51
  -3   4  10    5.51    0.52
  -3  -4  10    4.53    0.49
  -3   4  10    5.71    0.50
  -3  -4   9   38.57    1.26
  -3   4   9   40.46    1.25
  -3  -4   9   39.69    1.25
  -3  -4   9   38.10    1.24
  -3   4   9   38.47    1.25
  -3   4   9   39.41    1.25
  -3  -4   8    5.01    0.45
  -3  -4   8    5.26    0.45
  -3   4   8    4.82    0.43
  -3   4   8    5.09    0.45
   3  -4  -8    4.77    0.30
  -3  -4   8    5.01    0.45
  -3   4   7   76.12    1.98
  -3   4   7   84.67    2.16
   3  -4  -7   78.59    2.05
  -3  -4   7   83.18    2.16
  -3   4   6  155.11    3.80
  -3  -4   6  152.41    3.80
   3  -4  -6  145.37    3.73
  -3   4   5   22.62    0.76
   3  -4  -5   22.54    0.74
  -3  -4   5   22.47    0.76
  -3   4   4    7.74    0.41
   3  -4  -4    7.27    0.42
  -3  -4   4    7.89    0.42
   3  -4  -3  337.35    7.62
  -3   4   3  293.63    7.45
   3  -4  -3  322.45    7.51
  -3  -4   3  297.11    7.45
  -3   4   2  501.36   12.36
  -3  -4   2  500.30   12.36
   3  -4  -2  531.83   12.40
   3  -4  -2  544.07   12.50
   3  -4  -1  207.33    5.20
   3  -4   0  165.38    4.11
   3  -4   0  158.91    4.11
   3  -4   0  162.34    4.13
   3  -4   0  157.81    4.16
   3  -4   1 1546.70   34.52
   3  -4   1 1487.38   34.54
   3   4   1 1492.49   34.36
   3  -4   1 1507.38   34.49
   3  -4   2    5.58    0.50
   3  -4   2    5.56    0.35
   3  -4   2    5.61    0.48
   3  -4   2    5.50    0.44
  -3  -4  -2    5.71    0.36
   3   4   2    5.73    0.37
   3   4   3   42.69    1.24
  -3  -4  -3   43.54    1.22
   3  -4   3   41.80    1.24
   3  -4   3   45.81    1.38
   3   4   4  264.42    6.82
   3   4   4  281.24    6.74
   3  -4   4  267.85    6.74
   3   4   4  274.69    6.87
   3  -4   4  295.43    6.88
  -3  -4  -4  273.26    6.70
   3   4   5   19.85    0.76
   3  -4   5   18.79    0.76
   3   4   5   19.47    0.88
   3   4   5   19.49    0.83
  -3  -4  -5   18.96    0.68
   3   4   5   19.58    0.79
   3   4   6    0.40    0.31
   3  -4   6    0.24    0.34
   3   4   6    0.31    0.39
  -3  -4  -6    0.34    0.23
   3   4   6    0.24    0.39
   3   4   6    0.28    0.33
   3   4   7   64.40    1.84
   3   4   7   63.97    1.94
   3   4   7   61.67    1.78
   3  -4   7   63.20    1.84
   3  -4   7   60.43    1.86
  -3  -4  -7   60.74    1.70
   3   4   8    2.88    0.51
   3  -4   8    3.57    0.44
  -3  -4  -8    3.07    0.31
   3  -4   8    2.75    0.43
   3   4   8    3.71    0.45
   3  -4   9    2.52    0.43
   3  -4   9    2.58    0.47
   3   4   9    2.38    0.47
   3   4   9    2.30    0.52
   3  -4  10   26.31    1.05
   3  -4  10   22.85    1.26
   3  -4  10   27.15    1.13
   3   4  10   27.03    1.17
   3   4  10   28.76    1.21
   3   4  10   27.57    1.13
   3   4  10   26.65    1.17
   3  -4  11    0.47    0.36
   3  -4  11    0.33    0.48
   3   4  11    0.41    0.49
   3  -4  11    0.41    0.44
   3   4  11    0.10    0.53
   3   4  11    0.79    0.48
   3   4  11    0.15    0.47
   3  -4  11    0.56    0.46
   3  -4  11    0.61    0.61
   3   4  11    0.71    0.53
   3  -4  11   -0.11    0.46
   3  -4  11    0.37    0.51
   3   4  11    0.56    0.53
   3  -4  12  197.01    5.62
   3  -4  12  206.84    5.55
   3  -4  12  195.49    5.44
   3   4  12  215.13    5.53
   3   4  12  212.44    5.56
   3  -4  12  208.05    5.53
   3  -4  12  205.56    5.28
   3   4  12  212.27    5.56
   3  -4  12  201.15    5.51
   3   4  12  211.67    5.52
   3  -4  12  200.77    5.57
   3  -4  12  198.48    5.75
   3   4  13    0.02    0.58
   3   4  13    0.16    0.57
   3   4  13   -0.07    0.62
   3  -4  13    0.35    0.56
   3  -4  13    0.09    0.53
   3  -4  13    0.02    0.61
   3   4  13    0.39    0.59
   3  -4  13    0.23    0.70
   3  -4  13    0.41    0.50
   3  -4  13    0.10    0.52
   3   4  14   67.36    2.43
   3  -4  14   56.10    2.13
   3  -4  14   56.76    2.15
   3  -4  14   55.76    2.17
   3   4  14   63.30    2.20
   3  -4  14   59.47    2.19
   3   4  14   60.75    2.16
   3   4  14   59.95    2.20
   3  -4  14   58.63    2.38
   3   4  14   63.56    2.20
   3   4  15  300.50    7.57
   3   4  15  293.71    7.59
   3   4  15  277.10    7.63
   3  -4  15  255.39    7.42
   3  -4  15  269.53    7.55
   3   4  15  275.35    7.57
   3   4  15  302.54    7.84
   3  -4  15  284.57    7.57
   3  -4  15  295.86    7.62
   3  -4  15  280.90    7.83
   3   4  15  290.87    7.60
   3   4  16  131.19    4.08
   3  -4  16  126.22    4.02
   3   4  16  129.23    3.89
   3  -4  16  120.68    3.86
   3  -4  16  125.97    4.13
   3   4  16  128.91    3.91
   3   4  16  125.15    3.78
   3   4  16  117.56    3.90
   3  -4  16  124.53    3.89
   3   4  17   12.31    1.23
   3   4  17   11.70    1.13
   3  -4  17   11.20    1.23
   3   4  17   12.19    1.09
   3  -4  17   13.22    1.18
   3   4  17   13.59    1.11
   3  -4  17   12.81    1.13
   3  -4  17   13.81    1.20
   3   4  17   14.16    1.04
   3  -4  18   -0.95    0.82
   3   4  18    0.99    0.79
   3   4  18   -0.31    0.77
   3  -4  18   -0.03    0.70
   3  -4  18    0.14    0.82
   3   4  18    0.73    0.85
   3   4  18    0.15    0.89
   3   4  18    0.29    0.74
   3  -4  18   -0.04    0.84
   3  -4  19  177.35    5.53
   3   4  19  200.42    5.64
   3   4  19  194.15    5.45
   3  -4  19  186.46    5.44
   3  -4  19  189.49    5.53
   3   4  19  187.86    5.42
   3   4  20   20.79    1.43
   3  -4  20   22.30    1.37
   3  -4  20   19.69    1.33
   3   4  20   21.26    1.29
   3   4  20   22.32    1.36
   3  -4  20   20.37    1.36
   3   4  21   78.89    2.64
   3  -4  21   79.75    2.73
   3  -4  21   81.41    2.75
   3   4  21   83.44    2.85
   3   4  21   80.84    2.72
   3   4  22    2.27    0.73
   3  -4  22    1.50    0.70
   3   4  23   61.28    2.05
   3  -4  23   60.92    2.07
   3  -4  24    5.30    0.52
   3   4  24    6.83    0.63
  -3   5  25   13.62    0.83
  -3   5  24   42.66    1.68
  -3   5  24   43.85    1.71
  -3  -5  23    9.91    1.05
  -3   5  23    9.18    0.95
  -3   5  23    8.89    0.95
  -3  -5  22   23.00    1.32
  -3   5  22   22.87    1.29
  -3   5  22   23.17    1.42
  -3   5  22   26.96    1.46
  -3  -5  22   25.22    1.52
  -3  -5  22   23.52    1.49
  -3   5  22   22.08    1.15
  -3   5  21   11.15    1.16
  -3  -5  21    9.10    0.95
  -3   5  21    9.55    0.97
  -3  -5  21    8.47    1.16
  -3  -5  21    8.87    1.22
  -3   5  21   10.41    1.06
  -3   5  21    9.03    1.12
  -3  -5  21   10.74    1.18
  -3   5  20  164.66    4.80
  -3   5  20  149.69    4.35
  -3   5  20  159.28    4.57
  -3  -5  20  161.88    4.61
  -3   5  20  162.42    4.79
  -3  -5  20  157.01    4.97
  -3  -5  20  152.53    4.60
  -3   5  20  158.59    4.61
  -3  -5  20  156.22    4.78
  -3  -5  20  169.99    4.90
  -3  -5  19    2.28    0.77
  -3   5  19    3.20    0.73
  -3  -5  19    2.06    0.73
  -3  -5  19    1.70    0.62
  -3   5  19    2.42    0.95
  -3   5  19    2.18    0.65
  -3  -5  19    2.25    1.05
  -3  -5  19    0.88    0.92
  -3   5  19    2.08    0.72
  -3  -5  19    2.79    0.92
  -3   5  18    1.11    0.67
  -3  -5  18    0.51    0.81
  -3  -5  18   -0.40    0.91
  -3   5  18    0.11    0.60
  -3   5  18    0.26    0.59
  -3  -5  18    0.42    0.62
  -3  -5  18   -0.34    0.68
  -3  -5  18    0.25    0.63
  -3  -5  18    0.61    0.97
  -3   5  18    0.20    0.75
  -3   5  18    0.43    0.83
  -3   5  17    7.66    0.96
  -3   5  17    9.22    0.88
  -3  -5  17    8.50    0.85
  -3  -5  17    8.50    0.87
  -3   5  17    8.64    1.11
  -3  -5  17   10.33    1.06
  -3   5  17    9.73    0.83
  -3  -5  17    9.11    1.10
  -3   5  17    7.90    0.85
  -3  -5  17    9.05    0.80
  -3  -5  17    8.93    1.19
  -3   5  17    8.78    1.10
  -3  -5  17    9.04    0.89
  -3  -5  16  343.52    8.90
  -3  -5  16  343.03    8.89
  -3  -5  16  326.96    8.72
  -3   5  16  345.72    8.90
  -3   5  16  354.81    8.89
  -3  -5  16  343.91    9.39
  -3   5  16  355.25    9.16
  -3   5  16  348.30    8.85
  -3  -5  16  334.86    9.12
  -3  -5  16  340.65    8.91
  -3  -5  16  342.29    8.85
  -3   5  16  343.85    9.04
  -3   5  16  360.07    9.25
  -3   5  15   30.01    1.44
  -3  -5  15   29.53    1.36
  -3  -5  15   27.18    1.24
  -3  -5  15   29.44    1.32
  -3   5  15   27.22    1.50
  -3  -5  15   28.73    1.31
  -3  -5  15   29.18    1.54
  -3   5  15   28.96    1.28
  -3   5  15   28.16    1.27
  -3  -5  15   29.53    1.32
  -3  -5  15   28.07    1.64
  -3   5  15   32.37    1.59
  -3   5  14  331.74    8.54
  -3  -5  14  318.05    8.34
  -3   5  14  326.31    8.61
  -3  -5  14  314.30    8.82
  -3  -5  14  307.84    8.56
  -3  -5  14  331.07    8.39
  -3  -5  14  323.32    8.46
  -3   5  14  337.32    8.38
  -3  -5  14  332.83    8.45
  -3  -5  14  331.77    8.39
  -3   5  14  347.48    8.71
  -3   5  14  336.94    8.38
  -3   5  13   75.70    2.43
  -3   5  13   77.14    2.33
  -3   5  13   78.75    2.61
  -3  -5  13   73.10    2.70
  -3   5  13   76.31    2.54
  -3  -5  13   68.90    2.46
  -3  -5  13   77.46    2.43
  -3  -5  13   74.74    2.32
  -3  -5  13   74.18    2.40
  -3   5  13   77.43    2.33
  -3  -5  13   74.56    2.31
  -3  -5  13   76.10    2.32
  -3   5  12    0.94    0.41
  -3   5  12    1.75    0.59
  -3  -5  12    2.01    0.72
  -3   5  12    1.72    0.43
  -3  -5  12    1.85    0.49
  -3  -5  12    1.20    0.50
  -3  -5  12    1.91    0.46
  -3  -5  12    1.02    0.44
  -3  -5  11  162.21    4.34
  -3  -5  11  163.02    4.37
  -3   5  11  166.33    4.34
  -3  -5  11  162.09    4.34
  -3   5  11  168.85    4.37
  -3   5  11  168.29    4.34
  -3  -5  10  338.97    8.41
  -3  -5  10  336.01    8.41
  -3   5  10  343.34    8.40
  -3   5  10  345.98    8.41
  -3  -5  10  333.19    8.44
  -3   5  10  337.26    8.43
  -3   5   9  522.74   12.14
  -3  -5   9  510.25   12.15
  -3  -5   9  522.74   12.12
  -3   5   9  534.10   12.12
  -3   5   9  525.04   12.12
  -3  -5   9  508.57   12.12
  -3  -5   8  287.02    7.01
  -3   5   8  270.50    6.85
  -3  -5   8  282.92    7.01
  -3   5   8  296.83    7.01
  -3   5   8  290.80    7.02
  -3  -5   8  284.03    7.03
  -3   5   8  286.95    7.01
  -3   5   7   70.20    1.86
  -3  -5   7   64.37    1.85
  -3  -5   6   84.55    2.27
  -3   5   6   85.10    2.27
   3  -5  -6   91.42    2.45
  -3  -5   5  191.29    4.81
   3  -5  -5  206.11    5.00
  -3   5   5  193.94    4.81
  -3   5   4   12.39    0.49
   3  -5  -4   11.61    0.66
  -3  -5   4   11.74    0.48
  -3  -5   3  165.77    4.12
  -3   5   3  164.90    4.12
   3  -5  -2   21.21    0.82
  -3  -5   2   19.57    0.64
  -3   5   2   19.20    0.65
   3  -5  -1    6.93    0.55
   3  -5  -1    6.90    0.51
   3  -5  -1    5.95    0.53
   3  -5   0   14.96    0.55
   3  -5   0   16.99    0.74
   3   5   0   16.95    0.56
   3  -5   0   15.22    0.78
   3  -5   0   16.50    0.77
   3  -5   0   17.04    0.75
   3  -5   1  168.54    4.14
   3  -5   1  159.28    4.19
   3  -5   1  166.22    4.14
   3  -5   1  155.54    3.94
   3  -5   1  162.09    4.15
   3   5   1  157.62    3.94
   3  -5   2   57.57    1.68
   3  -5   2   50.95    1.67
  -3  -5  -2   57.85    1.58
   3   5   2   55.62    1.48
   3  -5   2   57.20    1.68
   3  -5   2   51.25    1.47
   3   5   3  289.35    7.43
   3  -5   3  291.50    7.31
   3  -5   3  319.36    7.50
   3   5   3  305.96    7.31
  -3  -5  -3  304.21    7.37
   3   5   4   46.88    1.54
   3   5   4   52.38    1.64
   3  -5   4   53.97    1.59
   3  -5   4   49.00    1.42
   3   5   4   51.15    1.43
  -3  -5  -4   48.86    1.45
  -3  -5  -5    0.27    0.26
   3  -5   5    0.40    0.31
   3  -5   5    0.26    0.44
   3   5   5    0.01    0.42
   3   5   5    0.13    0.28
   3  -5   5    0.88    0.42
   3   5   5    0.16    0.41
   3  -5   6  225.40    5.81
   3   5   6  230.65    5.73
   3   5   6  222.79    5.84
  -3  -5  -6  221.50    5.66
   3   5   6  228.89    5.86
   3   5   6  234.69    5.72
   3  -5   6  233.00    5.72
   3   5   7  700.13   17.01
   3   5   7  704.22   17.19
   3  -5   7  707.99   17.13
   3   5   7  732.85   17.06
  -3  -5  -7  674.06   16.96
   3  -5   7  710.48   17.06
   3   5   7  737.36   17.20
   3   5   8  397.75    9.39
   3  -5   8  379.43    9.37
   3  -5   8  394.89    9.43
   3   5   8  386.73    9.52
   3  -5   9   44.68    1.53
   3   5   9   47.33    1.65
   3   5   9   47.57    1.56
   3   5   9   45.89    1.64
   3  -5   9   45.80    1.53
   3  -5   9   42.26    1.79
   3  -5  10   72.57    2.19
   3  -5  10   71.69    2.23
   3   5  10   68.37    2.31
   3  -5  10   71.47    2.36
   3  -5  10   75.09    2.41
   3   5  10   73.43    2.33
   3   5  10   75.47    2.24
   3   5  11   45.87    1.73
   3  -5  11   42.48    1.70
   3  -5  11   42.36    1.68
   3  -5  11   42.68    1.56
   3   5  11   42.20    1.67
   3  -5  11   44.32    1.50
   3   5  11   42.96    1.58
   3   5  11   42.41    1.56
   3  -5  11   41.47    1.56
   3   5  11   44.20    1.69
   3  -5  11   41.79    1.61
   3   5  11   43.93    1.69
   3  -5  11   40.23    1.56
   3   5  11   42.90    1.61
   3  -5  12  188.48    5.14
   3  -5  12  187.02    5.16
   3  -5  12  188.03    5.31
   3   5  12  199.63    5.33
   3  -5  12  177.09    5.08
   3   5  12  193.32    5.19
   3   5  12  194.49    5.15
   3  -5  12  184.62    5.12
   3   5  12  194.31    5.23
   3   5  12  193.94    5.25
   3   5  12  191.16    5.13
   3   5  12  187.94    5.23
   3  -5  12  188.51    5.28
   3  -5  12  190.50    4.98
   3  -5  13    6.95    0.79
   3   5  13    7.70    0.87
   3   5  13    7.54    0.76
   3  -5  13    6.87    0.86
   3  -5  13    7.36    0.77
   3  -5  13    5.98    0.77
   3   5  13    7.82    0.82
   3   5  13    6.99    0.80
   3  -5  13    7.45    0.86
   3   5  13    8.35    0.93
   3  -5  13    7.81    0.71
   3  -5  13    7.41    0.61
   3   5  13    7.98    0.77
   3  -5  14   41.03    1.74
   3   5  14   44.18    1.77
   3  -5  14   42.04    1.77
   3  -5  14   43.06    1.86
   3  -5  14   42.57    1.75
   3  -5  14   41.81    1.60
   3   5  14   41.71    1.76
   3  -5  14   40.14    1.75
   3   5  14   40.05    1.72
   3   5  14   40.42    1.76
   3  -5  15    2.63    0.73
   3  -5  15    2.50    0.72
   3  -5  15    2.57    0.82
   3   5  15    2.27    0.74
   3   5  15    2.42    0.73
   3   5  15    3.12    0.72
   3   5  15    3.37    0.89
   3  -5  15    3.26    0.78
   3  -5  15    3.61    0.94
   3  -5  16    5.09    0.90
   3  -5  16    6.33    0.95
   3  -5  16    4.84    0.82
   3   5  16    6.09    0.86
   3  -5  16    5.25    1.02
   3   5  16    5.27    0.85
   3   5  16    5.28    0.91
   3   5  16    5.92    0.97
   3   5  17   33.33    1.65
   3  -5  17   31.49    1.65
   3   5  17   37.11    1.72
   3   5  17   39.95    1.67
   3  -5  17   36.37    1.74
   3  -5  17   38.70    1.83
   3  -5  17   36.49    1.91
   3   5  17   38.48    1.89
   3   5  18  144.02    4.42
   3   5  18  141.76    4.23
   3  -5  18  136.74    4.22
   3  -5  18  136.47    4.30
   3   5  18  143.59    4.34
   3  -5  18  132.78    4.43
   3   5  19   50.34    2.03
   3  -5  19   49.97    2.04
   3  -5  19   50.30    2.09
   3  -5  19   48.75    2.22
   3   5  19   52.86    2.22
   3   5  19   50.50    2.10
   3   5  20   91.70    3.07
   3   5  20   89.48    2.92
   3  -5  20   88.20    2.93
   3  -5  20   88.12    2.93
   3  -5  20   83.78    3.04
   3   5  20   89.86    2.97
   3   5  21    8.90    0.97
   3   5  21    9.28    0.88
   3  -5  21    7.87    0.88
   3   5  21    7.51    0.86
   3   5  22   15.88    0.95
   3  -5  22   16.16    0.97
   3   5  22   15.79    0.94
   3   5  23    0.44    0.55
   3   5  23    0.08    0.42
   3   5  24    0.69    0.39
  -3   6  25   11.41    0.68
  -3  -6  25   13.28    0.88
  -3   6  24   10.47    0.86
  -3  -6  24   12.31    0.99
  -3   6  24   11.85    0.84
  -3   6  23    0.18    0.67
  -3   6  23    0.46    0.61
  -3  -6  23    0.64    0.75
  -3   6  22   23.31    1.31
  -3   6  22   23.50    1.38
  -3  -6  22   23.94    1.47
  -3   6  21   10.14    0.92
  -3   6  21   11.01    0.84
  -3   6  21   10.87    1.05
  -3   6  21   11.39    1.16
  -3  -6  21   10.41    1.15
  -3  -6  20    2.40    0.95
  -3  -6  20    0.95    0.68
  -3   6  20    0.39    0.83
  -3   6  20    0.66    0.60
  -3   6  20    1.27    0.86
  -3   6  20    1.28    0.67
  -3  -6  20    0.63    0.59
  -3  -6  20    1.22    0.86
  -3  -6  19    0.34    0.81
  -3  -6  19    0.51    0.86
  -3   6  19    0.08    0.62
  -3  -6  19    0.20    0.65
  -3  -6  19    1.88    0.67
  -3   6  19    0.03    0.84
  -3   6  19   -0.07    0.62
  -3   6  19    0.23    0.53
  -3  -6  19    0.54    0.61
  -3   6  19   -0.23    0.93
  -3   6  18    2.63    1.03
  -3  -6  18    1.92    1.05
  -3   6  18    2.88    0.71
  -3  -6  18    2.68    0.72
  -3  -6  18    3.08    0.75
  -3   6  18    3.07    0.71
  -3   6  18    2.71    0.81
  -3  -6  18    1.77    0.90
  -3  -6  18    2.73    0.91
  -3   6  18    2.02    0.67
  -3   6  18    1.24    0.85
  -3  -6  18    2.28    0.72
  -3   6  17    5.03    0.88
  -3   6  17    6.02    1.07
  -3   6  17    4.44    0.93
  -3  -6  17    5.14    0.76
  -3  -6  17    5.44    1.08
  -3   6  17    5.75    0.77
  -3  -6  17    5.53    0.84
  -3  -6  17    5.06    0.67
  -3  -6  17    4.82    1.00
  -3   6  17    6.03    0.82
  -3   6  17    5.42    0.77
  -3  -6  17    5.32    0.95
  -3  -6  17    4.89    0.76
  -3   6  16    5.77    1.00
  -3  -6  16    5.69    0.73
  -3   6  16    4.84    0.91
  -3  -6  16    4.91    0.69
  -3   6  16    5.42    0.73
  -3   6  16    4.58    0.71
  -3  -6  16    5.32    1.06
  -3   6  16    4.55    0.69
  -3  -6  16    5.48    0.96
  -3  -6  16    4.80    0.78
  -3  -6  16    5.06    0.72
  -3  -6  16    5.95    0.98
  -3   6  16    5.35    0.81
  -3   6  15    0.86    0.53
  -3  -6  15    1.09    0.59
  -3  -6  15    1.65    0.56
  -3  -6  15    0.90    0.74
  -3   6  15    1.36    0.57
  -3   6  15    1.10    0.60
  -3  -6  15    1.41    0.87
  -3  -6  15    0.84    0.53
  -3   6  15    1.36    0.78
  -3  -6  15    1.50    0.55
  -3  -6  15    1.58    0.63
  -3  -6  15    1.28    0.75
  -3   6  15    1.22    0.62
  -3   6  15    1.50    0.80
  -3  -6  14    0.46    0.70
  -3   6  14    0.76    0.72
  -3  -6  14    0.14    0.53
  -3  -6  14    0.02    0.52
  -3   6  14    0.48    0.51
  -3  -6  14    0.53    0.48
  -3  -6  14    0.40    0.81
  -3  -6  14    0.32    0.48
  -3  -6  14    0.44    0.70
  -3  -6  14    0.20    0.59
  -3   6  14    0.17    0.54
  -3   6  14    0.17    0.48
  -3   6  14   -0.41    0.68
  -3   6  14    0.05    0.58
  -3   6  13   50.24    1.70
  -3   6  13   50.01    1.69
  -3  -6  13   48.05    1.69
  -3  -6  13   47.79    1.87
  -3  -6  13   51.33    2.14
  -3  -6  13   47.69    1.83
  -3  -6  13   46.57    1.68
  -3   6  13   56.06    2.03
  -3   6  13   47.64    1.79
  -3   6  13   49.75    1.85
  -3  -6  13   51.67    1.79
  -3  -6  13   52.16    1.89
   3  -6 -12   47.76    1.65
  -3   6  12   52.03    1.87
  -3  -6  12   53.76    1.90
  -3  -6  12   52.99    1.87
  -3  -6  12   53.29    1.72
  -3  -6  12   53.61    1.82
  -3  -6  12   51.65    2.12
  -3   6  12   55.26    2.01
  -3   6  12   52.74    1.70
  -3   6  12   51.53    1.69
  -3  -6  12   50.74    1.70
  -3   6  11   42.72    1.41
  -3  -6  11   47.50    1.64
  -3  -6  11   42.56    1.43
  -3  -6  11   41.27    1.81
  -3  -6  11   42.32    1.54
  -3  -6  11   42.99    1.60
  -3   6  11   42.81    1.42
  -3  -6  11   40.46    1.41
   3  -6 -11   40.79    1.44
  -3  -6  10   62.97    1.95
  -3   6  10   56.90    1.72
   3  -6 -10   56.42    1.79
  -3   6  10   57.88    1.72
  -3  -6  10   55.38    1.72
  -3  -6  10   55.55    1.72
  -3   6   9  236.51    5.73
  -3  -6   9  227.00    5.76
  -3  -6   9  235.69    5.73
   3  -6  -9  227.11    5.83
  -3  -6   9  228.03    5.73
  -3   6   9  241.42    5.73
  -3   6   9  235.62    5.75
  -3  -6   8  471.88   11.40
  -3   6   8  448.22   11.30
  -3  -6   8  458.99   11.37
  -3  -6   8  481.93   11.38
  -3   6   8  484.22   11.37
   3  -6  -8  481.78   11.52
   3  -6  -7  536.38   12.73
  -3  -6   7  513.82   12.54
  -3   6   7  518.68   12.54
   3  -6  -6  527.85   12.43
  -3   6   6  505.65   12.20
  -3  -6   6  500.48   12.21
  -3   6   5  112.26    2.85
  -3  -6   5  112.87    2.85
   3  -6  -5  115.04    3.08
   3  -6  -4    4.71    0.53
  -3   6   4    5.11    0.31
  -3  -6   4    5.04    0.32
   3  -6  -3   95.87    2.55
  -3   6   3   91.75    2.28
  -3  -6   3   88.30    2.28
   3  -6  -2 1278.46   30.96
   3  -6  -2 1366.59   31.04
   3  -6  -2 1386.36   31.06
  -3  -6   2 1277.41   30.75
  -3   6   2 1282.04   30.75
   3  -6  -1  157.08    3.79
   3  -6  -1  164.28    3.85
  -3   6   1  143.99    3.56
   3  -6  -1  131.45    3.54
   3   6  -1  142.93    3.55
   3  -6  -1  154.17    3.93
   3  -6  -1  167.86    3.88
  -3  -6   1  146.36    3.56
   3  -6   0  419.82    9.40
   3  -6   0  392.69    9.45
   3  -6   0  373.36    9.32
   3  -6   0  388.83    9.43
   3  -6   0  364.44    9.07
   3   6   0  375.19    9.08
   3  -6   0  404.49    9.37
   3  -6   1  981.66   24.40
   3   6   1 1065.47   24.60
   3  -6   1 1079.53   24.68
   3  -6   1 1024.43   24.65
   3   6   1 1030.32   24.41
   3  -6   1 1062.48   24.74
   3  -6   1 1052.47   24.74
   3  -6   2   41.71    1.21
   3  -6   2   46.47    1.48
   3   6   2   45.74    1.43
   3  -6   2   49.08    1.48
   3  -6   2   41.46    1.47
   3   6   2   44.99    1.21
   3  -6   2   47.13    1.52
  -3  -6  -3    0.32    0.34
   3  -6   3    0.15    0.39
   3   6   3    0.21    0.38
   3   6   3    0.21    0.22
   3  -6   3    0.26    0.22
   3  -6   4 1012.28   25.38
   3   6   4 1093.23   25.66
   3   6   4 1071.97   25.38
  -3  -6  -4 1086.05   25.50
   3  -6   4 1147.84   25.62
   3   6   4 1035.62   25.56
   3   6   5  931.99   22.06
   3  -6   5  862.02   21.78
   3  -6   5  903.85   21.99
   3   6   5  925.24   21.80
   3   6   5  904.39   21.98
  -3  -6  -5  909.15   21.87
   3  -6   6  583.90   14.31
   3   6   6  595.37   14.36
   3   6   6  603.47   14.56
   3  -6   6  602.13   14.49
   3   6   6  603.41   14.32
  -3  -6  -6  570.14   14.34
   3   6   6  604.32   14.51
   3   6   7    9.15    0.70
   3   6   7    9.56    0.54
   3   6   7   10.58    0.73
   3   6   7   12.28    0.61
   3  -6   7    9.32    0.70
   3  -6   7   11.86    0.61
  -3  -6  -7    9.21    0.55
   3   6   8   28.01    1.16
   3   6   8   28.09    1.19
   3  -6   8   28.81    1.13
   3  -6   8   25.74    1.25
   3  -6   8   27.92    1.04
   3  -6   8   27.04    1.35
   3   6   8   25.70    1.14
  -3  -6  -8   24.22    0.95
   3   6   8   27.36    1.04
   3   6   8   27.30    0.94
   3   6   9   94.49    2.83
   3   6   9   91.27    2.83
   3  -6   9   92.76    2.69
   3   6   9   97.27    2.87
   3   6   9   91.92    2.68
   3   6   9   94.51    2.79
   3  -6   9   98.11    2.75
   3  -6   9   92.92    3.07
   3  -6   9   94.79    2.92
   3  -6   9   94.12    2.94
   3  -6  10    3.08    0.51
   3   6  10    3.72    0.64
   3  -6  10    3.38    0.67
   3  -6  10    3.35    0.71
   3   6  10    3.59    0.56
   3   6  10    3.99    0.68
   3  -6  10    3.67    0.55
   3  -6  10    3.61    0.50
   3  -6  10    3.38    0.54
   3  -6  10    3.85    0.76
   3   6  10    3.01    0.50
   3  -6  11   28.47    1.20
   3   6  11   28.66    1.20
   3  -6  11   26.28    1.17
   3  -6  11   25.79    1.20
   3  -6  11   29.27    1.17
   3  -6  11   26.35    1.37
   3  -6  11   25.33    1.19
   3   6  11   28.02    1.36
   3   6  11   26.02    1.32
   3  -6  11   24.72    1.28
   3   6  11   27.83    1.21
   3   6  11   25.99    1.20
   3  -6  11   27.30    1.53
   3   6  11   26.77    1.18
   3  -6  12   32.39    1.44
   3  -6  12   32.93    1.41
   3  -6  12   35.28    1.64
   3  -6  12   35.11    1.55
   3  -6  12   34.39    1.54
   3   6  12   34.04    1.54
   3   6  12   34.68    1.42
   3  -6  12   33.66    1.43
   3   6  12   32.77    1.44
   3  -6  12   35.70    1.77
   3  -6  12   33.80    1.41
   3   6  12   33.93    1.40
   3   6  12   36.90    1.47
   3  -6  12   36.86    1.37
   3   6  12   34.26    1.56
   3   6  12   36.91    1.62
   3   6  12   37.50    1.58
   3  -6  13    0.30    0.51
   3  -6  13    0.24    0.73
   3  -6  13    1.45    0.69
   3  -6  13    1.90    0.94
   3   6  13    1.07    0.73
   3  -6  13    0.74    0.62
   3   6  13    1.35    0.63
   3  -6  13    1.35    0.64
   3   6  13    1.35    0.62
   3   6  13    1.49    0.68
   3   6  13    1.74    0.60
   3  -6  13    0.72    0.58
   3  -6  13    1.59    0.49
   3   6  14   66.23    2.32
   3  -6  14   64.95    2.25
   3   6  14   58.13    2.18
   3  -6  14   61.56    2.22
   3  -6  14   62.01    1.98
   3  -6  14   61.30    2.35
   3   6  14   64.45    2.40
   3   6  14   60.49    2.20
   3  -6  14   59.19    2.06
   3  -6  14   60.38    2.34
   3   6  15    4.52    0.74
   3  -6  15    4.76    0.84
   3   6  15    4.76    0.93
   3  -6  15    5.06    0.88
   3   6  15    5.75    0.87
   3  -6  15    6.22    0.85
   3  -6  15    4.58    0.76
   3   6  15    5.28    0.98
   3   6  15    4.96    0.78
   3  -6  16    0.43    0.74
   3   6  16    0.25    0.66
   3   6  16    0.41    0.71
   3   6  16    0.23    0.70
   3  -6  16   -0.82    0.70
   3   6  16    0.37    0.89
   3   6  16    0.46    0.79
   3  -6  16   -0.28    0.75
   3   6  17    0.98    0.83
   3   6  17    2.19    0.71
   3  -6  17    1.92    0.78
   3  -6  17    1.76    0.79
   3   6  17    1.57    0.75
   3  -6  18   63.65    2.70
   3   6  18   68.18    2.37
   3  -6  18   67.49    2.47
   3   6  18   64.70    2.38
   3  -6  18   68.16    2.45
   3   6  18   68.60    2.61
   3   6  18   70.23    2.59
   3  -6  19   17.17    1.17
   3   6  19   17.70    1.15
   3   6  19   19.87    1.36
   3  -6  19   16.65    1.36
   3   6  19   18.21    1.28
   3   6  20   59.68    2.25
   3   6  20   56.18    2.04
   3  -6  20   56.57    2.08
   3   6  20   56.45    2.15
   3   6  21    2.91    0.70
   3   6  21    2.96    0.62
   3   6  21    2.75    0.77
   3   6  22    7.28    0.69
   3   6  23    0.65    0.50
  -3   7  24    0.21    0.53
  -3  -7  24   -0.02    0.58
  -3   7  23   56.40    2.00
  -3  -7  23   56.78    2.09
  -3   7  22    2.41    0.79
  -3   7  22    2.34    0.66
  -3  -7  22    1.91    0.82
  -3   7  21    0.74    0.89
  -3   7  21    1.90    0.69
  -3   7  21    1.23    0.83
  -3  -7  21    0.57    0.84
  -3   7  21    0.88    0.57
  -3   7  20    0.11    0.92
  -3   7  20   -0.02    0.52
  -3   7  20   -0.09    0.61
  -3  -7  20    0.11    0.83
  -3  -7  20    0.71    0.62
  -3   7  19    1.27    0.94
  -3  -7  19    1.68    0.92
  -3  -7  19    0.76    0.63
  -3  -7  19    1.99    0.73
  -3   7  19    1.72    0.69
  -3   7  19    1.05    0.62
  -3  -7  18   41.20    1.90
  -3   7  18   41.00    1.70
  -3   7  18   45.52    2.09
  -3  -7  18   39.77    1.81
  -3   7  18   43.25    1.77
  -3  -7  18   45.06    2.07
  -3  -7  18   39.21    1.70
  -3   7  17  155.10    4.59
  -3   7  17  164.04    4.57
  -3  -7  17  154.42    4.51
  -3   7  17  156.80    4.65
  -3  -7  17  149.43    4.64
  -3   7  17  152.30    4.44
  -3  -7  17  172.57    4.92
  -3  -7  17  158.13    4.67
  -3   7  17  166.80    4.90
  -3  -7  17  154.29    4.47
  -3   7  16  107.76    3.34
  -3   7  16  111.08    3.31
  -3  -7  16  103.59    3.49
  -3  -7  16  108.17    3.33
  -3   7  16  117.25    3.43
  -3  -7  16  112.47    3.53
  -3  -7  16  118.36    3.75
  -3  -7  16  109.00    3.31
  -3   7  16  107.86    3.43
  -3  -7  16  105.91    3.32
  -3   7  16  119.54    3.76
  -3  -7  15  113.73    3.45
  -3   7  15  113.72    3.35
  -3   7  15  112.63    3.48
  -3  -7  15  112.74    3.37
  -3  -7  15  109.54    3.55
  -3  -7  15  119.41    3.61
  -3   7  15  119.91    3.77
  -3   7  15  114.92    3.50
  -3  -7  15  124.30    3.78
  -3  -7  15  111.76    3.36
  -3  -7  14    7.20    0.69
  -3  -7  14    6.22    0.90
  -3   7  14    6.88    0.84
  -3  -7  14    6.96    0.79
  -3   7  14    6.67    0.66
  -3  -7  14    6.07    0.84
  -3   7  14    6.69    0.67
  -3  -7  14    6.33    0.87
  -3  -7  14    5.98    0.64
  -3   7  14    6.70    0.98
  -3   7  13  211.00    5.63
  -3  -7  13  216.28    5.65
  -3   7  13  221.21    5.65
  -3  -7  13  213.64    5.91
  -3   7  13  211.98    5.88
  -3  -7  13  214.60    5.82
  -3  -7  13  213.27    5.65
  -3  -7  13  218.05    6.01
  -3   7  13  227.00    6.05
  -3   7  12    3.88    0.75
  -3  -7  12    2.93    0.68
  -3  -7  12    4.11    0.64
  -3  -7  12    3.18    0.47
  -3  -7  12    3.35    0.49
  -3   7  12    3.83    0.49
  -3   7  12    3.19    0.68
  -3  -7  12    3.06    0.63
  -3  -7  12    3.52    0.70
  -3  -7  11   10.61    0.64
  -3   7  11   11.06    0.64
  -3  -7  11   11.85    0.82
  -3  -7  11   10.20    0.62
  -3  -7  11   10.57    0.84
  -3   7  11   10.97    0.87
   3  -7 -11   11.19    0.66
  -3  -7  11   10.72    0.88
  -3  -7  10    4.04    0.60
   3  -7 -10    3.29    0.45
  -3   7  10    2.76    0.61
  -3   7  10    3.87    0.41
  -3  -7  10    2.86    0.58
  -3  -7  10    3.35    0.58
  -3  -7  10    3.42    0.40
  -3  -7   9   45.32    1.70
  -3  -7   9   49.19    1.67
  -3   7   9   47.47    1.43
  -3  -7   9   46.18    1.43
  -3  -7   9   51.61    1.73
  -3   7   9   47.91    1.76
   3  -7  -9   44.30    1.53
   3  -7  -8   15.65    0.79
  -3   7   8   14.73    0.61
  -3  -7   8   14.91    0.62
  -3   7   8   14.27    0.63
  -3   7   7    0.62    0.25
  -3  -7   7    0.62    0.25
   3  -7  -7    0.88    0.40
   3  -7  -6  164.53    4.16
  -3  -7   6  153.19    3.87
   3  -7  -5   33.18    1.19
   3  -7  -5   32.41    1.05
  -3  -7   5   30.27    0.88
   3  -7  -4  200.62    4.62
   3  -7  -4  201.79    4.78
   3  -7  -4  192.79    4.48
   3  -7  -3   64.81    1.94
   3  -7  -3   64.08    1.92
   3  -7  -3   60.44    1.82
   3  -7  -2   46.22    1.50
   3  -7  -2   43.87    1.43
   3  -7  -2   47.13    1.52
   3  -7  -1    6.32    0.66
   3  -7  -1    6.48    0.56
   3  -7  -1    6.18    0.53
   3  -7   0   45.99    1.59
   3  -7   0   44.58    1.48
   3  -7   0   47.39    1.52
   3   7   0   45.66    1.42
   3  -7   0   45.86    1.59
   3  -7   1  167.01    3.96
   3  -7   1  172.67    3.90
   3  -7   1  162.43    3.87
   3   7   1  160.89    3.80
   3  -7   1  160.38    3.98
   3  -7   2  201.40    4.76
   3  -7   2  193.24    4.81
   3  -7   2  192.51    4.76
   3   7   2  187.58    4.68
   3  -7   2  194.98    4.85
  -3  -7  -3   64.54    1.88
   3   7   3   62.71    1.88
   3  -7   3   67.28    1.93
   3  -7   3   66.00    1.94
  -3  -7  -4  355.81    8.48
   3  -7   4  324.70    8.24
   3  -7   4  372.12    8.57
   3   7   4  335.63    8.50
   3   7   5    0.32    0.25
   3   7   5    0.17    0.43
   3  -7   5    0.27    0.25
   3   7   5    0.30    0.45
  -3  -7  -5    0.17    0.34
   3  -7   6   19.16    0.75
   3   7   6   20.40    1.01
   3   7   6   19.30    0.83
   3   7   6   19.94    0.76
   3   7   6   19.69    0.96
   3  -7   6   21.73    1.10
   3  -7   6   20.16    0.96
  -3  -7  -6   19.33    0.84
   3  -7   7    1.28    0.32
   3   7   7    1.45    0.52
   3   7   7    2.00    0.52
   3  -7   7    2.02    0.67
   3   7   7    1.89    0.52
   3   7   7    1.41    0.34
   3   7   7    1.92    0.35
  -3  -7  -7    1.86    0.36
   3  -7   7    2.39    0.52
   3  -7   8    3.35    0.42
   3  -7   8    4.30    0.71
   3   7   8    3.46    0.57
   3  -7   8    3.98    0.57
  -3  -7  -8    3.51    0.41
   3  -7   8    3.39    0.63
   3   7   8    3.11    0.43
   3   7   8    3.72    0.60
   3   7   8    3.59    0.60
   3   7   8    3.84    0.59
   3  -7   8    3.95    0.75
   3   7   9   24.95    1.18
   3   7   9   25.66    1.23
   3  -7   9   24.90    1.12
   3  -7   9   25.63    1.43
   3   7   9   22.56    1.13
   3  -7   9   21.93    1.27
   3  -7   9   25.40    1.27
   3   7   9   24.42    1.01
   3   7   9   26.15    1.23
   3  -7   9   23.70    1.01
   3   7   9   22.89    1.19
   3   7  10    0.63    0.50
   3  -7  10    0.14    0.46
   3   7  10    0.56    0.62
   3  -7  10   -0.21    0.44
   3  -7  10    0.46    0.64
   3   7  10    0.40    0.44
   3   7  10    0.19    0.61
   3   7  10    0.31    0.51
   3  -7  10    0.75    0.74
   3  -7  10    0.83    0.63
   3  -7  11  111.54    3.28
   3  -7  11  111.42    3.59
   3   7  11  112.04    3.37
   3  -7  11  121.30    3.34
   3   7  11  124.68    3.57
   3  -7  11  108.67    3.26
   3  -7  11  112.55    3.51
   3   7  11  112.58    3.27
   3  -7  11  116.80    3.39
   3  -7  11  113.03    3.78
   3  -7  12   33.99    1.56
   3   7  12   36.22    1.60
   3   7  12   32.47    1.60
   3  -7  12   29.91    1.36
   3  -7  12   31.92    1.37
   3  -7  12   33.84    1.82
   3  -7  12   32.05    1.38
   3  -7  12   31.04    1.62
   3  -7  12   33.74    1.36
   3   7  12   32.20    1.43
   3  -7  13   28.88    1.27
   3  -7  13   31.02    1.81
   3  -7  13   31.21    1.40
   3   7  13   33.18    1.60
   3  -7  13   28.88    1.31
   3   7  13   27.79    1.33
   3   7  13   29.63    1.49
   3  -7  13   31.17    1.61
   3  -7  13   26.80    1.32
   3  -7  14  210.09    6.07
   3   7  14  239.03    6.27
   3  -7  14  221.47    6.32
   3  -7  14  241.15    6.68
   3  -7  14  220.02    6.07
   3   7  14  235.21    6.37
   3   7  15  230.87    6.28
   3   7  15  230.38    6.27
   3  -7  15  207.66    6.02
   3   7  15  211.37    5.91
   3  -7  15  207.90    6.12
   3   7  15  227.79    6.12
   3  -7  15  231.06    6.52
   3  -7  15  211.00    5.94
   3   7  16   26.35    1.57
   3  -7  16   25.16    1.37
   3   7  16   27.28    1.36
   3  -7  16   27.92    1.40
   3   7  16   26.28    1.44
   3  -7  16   26.74    1.74
   3   7  16   31.20    1.63
   3  -7  16   24.70    1.45
   3   7  17   21.81    1.46
   3   7  17   22.80    1.25
   3   7  17   22.34    1.31
   3  -7  17   22.37    1.27
   3   7  18   16.61    1.28
   3   7  18   17.21    1.11
   3   7  18   16.12    1.04
   3  -7  18   15.27    1.05
   3   7  18   15.26    1.25
   3   7  19    2.87    0.84
   3   7  19    3.41    0.86
   3   7  20   -0.26    0.69
   3   7  20   -0.15    0.70
   3   7  21   18.84    1.08
   3   7  21   20.38    1.11
   3   7  22    3.09    0.56
   3   7  23   59.62    1.77
  -3   8  24    2.04    0.51
  -3  -8  23   11.43    0.92
  -3   8  23   12.40    0.89
  -3   8  22    2.61    0.76
  -3  -8  22    3.29    0.80
  -3   8  21   32.68    1.61
  -3  -8  21   34.37    1.65
  -3   8  21   33.98    1.67
  -3  -8  20    7.36    0.84
  -3   8  20    7.98    0.82
  -3   8  20    8.39    0.84
  -3   8  20    7.67    0.72
  -3  -8  20    8.42    1.06
  -3   8  20   10.05    1.17
  -3  -8  19   49.17    2.05
  -3   8  19   54.74    2.01
  -3  -8  19   54.07    2.30
  -3   8  19   56.96    2.35
  -3  -8  18    0.46    0.77
  -3   8  18    0.07    0.87
  -3  -8  18   -0.11    0.86
  -3   8  18    0.55    0.64
  -3  -8  17   18.55    1.37
  -3   8  17   14.83    0.99
   3  -8 -17   13.93    1.03
  -3   8  17   15.55    1.11
  -3   8  17   18.46    1.38
  -3  -8  17   16.71    1.24
  -3   8  16  129.51    3.84
  -3   8  16  122.56    3.78
  -3  -8  16  123.43    3.97
  -3  -8  16  128.64    4.08
  -3   8  16  131.64    4.12
  -3   8  15   16.25    1.13
  -3   8  15   18.23    1.17
  -3  -8  15   18.83    1.30
  -3  -8  15   17.10    1.14
  -3  -8  15   17.51    1.33
  -3   8  15   19.95    1.38
  -3  -8  14  124.38    3.89
  -3   8  14  124.31    3.91
  -3   8  14  120.54    3.75
  -3  -8  14  124.83    3.82
  -3  -8  14  119.15    3.67
  -3  -8  13   16.11    1.06
  -3   8  13   15.74    1.16
  -3   8  13   14.32    1.09
  -3  -8  13   13.67    1.12
  -3  -8  13   14.88    1.10
  -3   8  12   17.60    1.14
  -3  -8  12   18.17    1.09
  -3  -8  12   17.66    1.17
  -3   8  12   20.53    1.21
  -3   8  11    0.13    0.59
  -3  -8  11   -0.31    0.57
  -3  -8  11   -0.10    0.60
  -3   8  11    0.32    0.62
  -3   8  10    1.32    0.59
   3  -8 -10    0.43    0.37
  -3  -8  10    0.93    0.58
  -3   8  10    1.01    0.62
  -3  -8  10    0.29    0.55
  -3  -8  10    1.35    0.55
  -3  -8   9    8.61    0.76
   3  -8  -9    6.90    0.57
  -3  -8   9    7.05    0.71
  -3   8   9    8.26    0.80
  -3   8   8   32.22    1.44
   3  -8  -8   31.72    1.24
   3  -8  -7   70.13    2.17
  -3  -8   7   70.07    2.27
  -3  -8   7   76.17    2.32
   3  -8  -7   72.16    2.39
  -3  -8   6    2.92    0.56
   3  -8  -6    2.77    0.61
   3  -8  -6    3.18    0.48
   3  -8  -5   -0.03    0.43
   3  -8  -5   -0.04    0.49
   3  -8  -5    0.18    0.32
   3  -8  -5    0.41    0.39
   3  -8  -4  135.65    3.63
   3  -8  -4  133.49    3.67
   3  -8  -4  134.37    3.56
   3  -8  -4  136.03    3.85
   3  -8  -3  188.91    4.96
   3  -8  -3  197.12    5.20
   3  -8  -3  190.39    4.91
   3  -8  -2  214.12    5.64
   3  -8  -2  220.78    5.46
   3  -8  -2  202.30    5.42
   3  -8  -1   38.28    1.30
   3  -8  -1   34.40    1.41
   3  -8  -1   35.57    1.29
   3  -8   0  177.85    4.59
   3  -8   0  174.00    4.58
   3  -8   0  168.38    4.74
   3   8   0  176.23    4.51
   3  -8   0  175.26    4.70
   3  -8   1   18.58    0.93
   3   8   1   18.37    0.83
   3  -8   1   19.09    0.88
   3  -8   1   16.83    0.96
   3  -8   1   18.36    0.90
   3  -8   2   93.06    2.62
   3  -8   2   88.77    2.63
   3   8   2   90.39    2.57
   3  -8   3   18.73    0.89
   3   8   3   16.87    0.83
   3  -8   3   17.37    0.90
   3  -8   4   16.58    0.85
   3  -8   4   14.51    0.84
   3  -8   4   16.42    0.98
   3   8   4   14.56    0.81
   3   8   5    2.49    0.51
   3  -8   5    2.80    0.62
   3   8   5    2.10    0.50
   3   8   5    2.27    0.58
  -3  -8  -5    2.43    0.44
   3   8   6    5.39    0.63
   3   8   6    6.24    0.65
   3  -8   6    6.92    0.67
   3   8   6    5.75    0.68
  -3  -8  -6    5.92    0.53
   3  -8   6    7.41    0.78
   3   8   7    4.04    0.59
   3   8   7    4.81    0.63
  -3  -8  -7    3.70    0.46
   3  -8   7    5.03    0.65
   3   8   7    3.42    0.63
   3  -8   7    3.18    0.77
   3   8   7    4.47    0.63
   3  -8   7    4.52    0.73
   3   8   8    0.29    0.48
   3   8   8    0.17    0.52
   3   8   8    0.09    0.54
   3  -8   8   -0.03    0.67
   3   8   8    0.20    0.54
   3  -8   8    0.02    0.52
   3  -8   8    0.18    0.59
   3   8   9   23.48    1.21
   3   8   9   24.22    1.25
   3  -8   9   27.27    1.24
   3   8   9   27.74    1.33
   3   8   9   28.62    1.30
   3  -8   9   24.72    1.34
   3  -8   9   26.66    1.52
   3   8  10    4.05    0.71
   3   8  10    4.15    0.66
   3  -8  10    3.97    0.64
   3   8  10    4.68    0.75
   3  -8  10    3.39    0.82
   3  -8  10    6.25    0.96
   3  -8  10    3.82    0.77
   3   8  10    3.91    0.74
   3  -8  11   41.32    1.57
   3   8  11   38.59    1.71
   3   8  11   39.96    1.73
   3  -8  11   36.64    1.70
   3  -8  11   36.80    1.90
   3   8  11   36.61    1.62
   3  -8  11   37.53    1.55
   3  -8  11   34.63    1.78
   3   8  12  241.45    6.67
   3   8  12  254.18    6.80
   3  -8  12  247.27    6.95
   3  -8  12  243.29    6.76
   3   8  12  257.62    6.85
   3   8  12  247.49    6.79
   3  -8  12  259.72    7.18
   3  -8  12  256.57    6.59
   3  -8  12  242.92    6.59
   3  -8  13  128.91    4.06
   3  -8  13  121.66    3.63
   3   8  13  128.23    3.90
   3   8  13  132.78    4.00
   3  -8  13  128.41    3.66
   3   8  13  120.09    3.72
   3  -8  13  129.86    4.25
   3   8  14  177.68    5.08
   3  -8  14  182.71    5.41
   3   8  14  169.52    4.95
   3  -8  14  171.14    5.11
   3   8  14  160.71    4.73
   3  -8  15    1.19    1.01
   3  -8  15    1.40    0.79
   3   8  15    0.34    0.88
   3   8  15    2.98    0.80
   3   8  15    0.73    0.82
   3   8  16   18.05    1.30
   3   8  16   16.09    1.17
   3   8  16   17.96    1.35
   3   8  17    9.18    1.03
   3   8  17    7.87    0.91
   3   8  18   40.32    1.81
   3   8  18   41.64    1.69
   3   8  19   68.92    2.41
   3   8  20    1.85    0.67
   3   8  20    1.65    0.63
   3   8  21  103.62    3.04
   3   8  22    3.10    0.48
   3   8  22    3.09    0.48
  -3   9  24   33.05    1.15
  -3   9  23   19.74    0.99
  -3  -9  22  102.16    3.20
  -3   9  22  109.09    3.21
  -3  -9  21    4.04    0.64
  -3  -9  21    5.89    0.85
  -3   9  20  109.58    3.18
  -3  -9  20  103.38    3.33
  -3   9  20  114.37    3.57
  -3   9  20  110.30    3.30
  -3   9  19    0.56    0.86
  -3   9  19   -0.24    0.61
  -3  -9  19    0.64    0.69
  -3  -9  19   -0.37    0.82
  -3   9  18   10.97    1.15
  -3  -9  18   10.34    1.03
  -3   9  18    9.30    0.91
  -3  -9  18    9.52    1.12
  -3   9  17   57.02    2.14
  -3   9  17   61.35    2.27
  -3  -9  17   62.80    2.48
  -3  -9  17   63.08    2.41
  -3  -9  16  354.34    9.37
  -3  -9  16  358.63    9.31
  -3   9  16  336.24    9.06
  -3   9  16  370.13    9.39
   3  -9 -16  333.02    9.12
  -3   9  15   44.07    1.89
   3  -9 -15   41.07    1.83
  -3   9  15   46.55    2.06
  -3  -9  15   45.30    2.02
  -3  -9  15   45.76    2.03
  -3  -9  14  254.93    7.07
  -3  -9  14  251.29    6.90
  -3   9  14  254.12    7.00
  -3  -9  14  256.60    7.08
   3  -9 -14  249.25    6.98
  -3   9  14  273.73    7.14
  -3  -9  13   23.60    1.35
   3  -9 -13   22.20    1.33
  -3   9  13   25.03    1.43
  -3   9  13   24.93    1.46
  -3  -9  13   23.47    1.38
  -3  -9  12   39.18    1.78
  -3  -9  12   42.48    1.77
   3  -9 -12   38.93    1.75
  -3   9  12   42.94    1.85
  -3   9  12   41.43    1.82
  -3  -9  11   44.07    1.83
  -3  -9  11   41.63    1.81
  -3   9  11   45.27    1.90
  -3  -9  11   47.57    1.93
   3  -9 -11   43.55    1.85
  -3   9  11   47.06    1.85
   3  -9 -10   57.77    2.15
  -3  -9  10   61.70    2.17
  -3   9  10   57.51    2.07
  -3   9  10   56.58    2.17
  -3  -9  10   55.79    2.08
  -3  -9  10   51.63    2.02
  -3  -9   9  117.50    3.44
   3  -9  -9  109.31    3.46
  -3   9   9  111.47    3.47
  -3   9   9  107.80    3.33
   3  -9  -8  175.26    4.83
  -3  -9   8  174.51    4.73
  -3  -9   7   32.10    1.39
   3  -9  -7   30.08    1.17
  -3  -9   7   30.39    1.38
   3  -9  -7   31.59    1.45
  -3  -9   6   68.97    2.25
  -3  -9   6   69.40    2.28
   3  -9  -6   65.92    2.06
   3  -9  -6   71.16    2.39
  -3   9   6   71.30    2.39
   3  -9  -5   86.63    2.72
   3  -9  -5   83.02    2.34
  -3  -9   5   82.21    2.57
   3  -9  -5   82.37    2.38
  -3   9   5   78.34    2.64
  -3  -9   5   79.18    2.52
   3  -9  -4    7.25    0.55
  -3  -9   4    7.17    0.71
  -3  -9   4    6.73    0.63
   3  -9  -4    7.74    0.57
  -3   9   4    6.06    0.74
   3  -9  -4    6.69    0.75
  -3   9   3   25.04    1.23
  -3  -9   3   25.99    1.19
   3  -9  -3   26.56    1.04
   3  -9  -3   27.63    1.30
   3  -9  -3   26.48    1.06
   3  -9  -3   25.35    1.25
  -3  -9   2   53.56    1.81
   3  -9  -2   52.90    1.69
   3  -9  -2   54.63    1.72
  -3   9   2   51.44    1.88
   3  -9  -2   50.60    1.87
   3  -9  -1   19.02    0.91
   3   9  -1   19.42    0.98
   3  -9  -1   19.81    1.02
   3  -9  -1   17.09    0.84
   3  -9   0    6.18    0.64
   3   9   0    7.00    0.56
   3  -9   0    7.76    0.63
   3   9   0    7.87    0.71
   3  -9   0    7.37    0.57
   3   9   1    0.42    0.37
   3  -9   1   -0.02    0.39
   3   9   1    0.50    0.48
   3  -9   1    0.24    0.44
   3  -9   1    0.09    0.51
   3  -9   1    0.27    0.46
   3  -9   2    3.10    0.63
   3  -9   2    2.40    0.54
   3   9   2    2.31    0.48
   3  -9   2    2.29    0.47
   3   9   2    2.86    0.58
   3  -9   3   66.48    2.04
   3  -9   3   60.48    2.05
   3  -9   3   62.44    2.21
   3   9   3   61.79    2.01
   3   9   3   66.57    2.16
   3   9   4   74.87    2.36
   3  -9   4   77.65    2.41
   3  -9   4   78.52    2.58
   3   9   5   89.03    2.81
   3   9   5   87.84    2.71
   3  -9   5   92.41    2.94
   3   9   6  121.84    3.42
   3   9   6  116.72    3.54
   3   9   6  119.50    3.47
   3   9   6  116.79    3.55
   3  -9   6  121.87    3.69
   3   9   7  234.70    6.53
   3   9   7  244.68    6.60
   3  -9   7  253.14    6.77
   3  -9   7  253.70    6.52
   3   9   7  252.84    6.50
   3   9   7  239.89    6.51
   3   9   8    8.30    0.77
   3   9   8    9.82    0.86
   3  -9   8    9.23    0.85
   3  -9   8   11.25    1.04
   3   9   8    9.44    0.84
   3  -9   8    9.93    0.99
   3   9   8   10.72    0.91
   3   9   9   17.60    1.06
   3  -9   9   16.41    1.18
   3   9   9   16.89    1.09
   3   9   9   17.38    1.14
   3   9   9   17.27    1.08
   3  -9   9   17.44    1.04
   3  -9  10   34.74    1.69
   3   9  10   39.00    1.66
   3  -9  10   37.81    1.56
   3   9  10   35.56    1.64
   3   9  10   38.17    1.65
   3   9  10   34.68    1.53
   3  -9  11   41.85    1.90
   3   9  11   46.53    1.87
   3  -9  11   43.31    2.01
   3  -9  11   46.69    1.77
   3   9  11   43.62    1.88
   3   9  11   41.44    1.80
   3  -9  11   40.90    1.68
   3  -9  12  240.97    6.73
   3  -9  12  236.53    6.53
   3   9  12  248.72    6.58
   3  -9  12  245.54    6.34
   3   9  12  227.74    6.44
   3  -9  12  225.80    6.28
   3  -9  13   69.99    2.72
   3   9  13   73.66    2.66
   3   9  13   76.62    2.60
   3   9  13   70.66    2.47
   3  -9  13   71.41    2.53
   3  -9  13   66.75    2.28
   3   9  14  119.38    3.72
   3  -9  14  115.11    3.76
   3   9  14  115.40    3.61
   3   9  14  106.02    3.42
   3   9  14  121.02    3.71
   3   9  15   62.05    2.33
   3   9  15   59.65    2.24
   3   9  15   54.81    1.99
   3  -9  15   58.26    2.36
   3   9  16    0.41    0.74
   3   9  16   -0.05    0.67
   3   9  17    0.85    0.70
   3   9  17    1.04    0.83
   3   9  17    2.35    0.68
   3   9  18  117.07    3.51
   3   9  18  123.01    3.63
   3   9  19    0.34    0.59
   3   9  20  157.07    4.26
   3   9  21    0.62    0.47
  -3  10  23    0.33    0.41
  -3 -10  21   22.53    1.07
  -3  10  20    1.06    0.70
  -3  10  20    1.14    0.56
  -3  10  20    1.11    0.48
  -3 -10  20    1.59    0.72
  -3 -10  20    1.45    0.65
  -3  10  20    1.21    0.75
  -3  10  19   33.85    1.38
  -3 -10  19   31.01    1.51
  -3  10  19   31.73    1.41
  -3 -10  19   31.50    1.57
  -3  10  19   30.58    1.59
  -3 -10  18   12.55    1.08
  -3 -10  18   11.23    1.01
  -3  10  18   11.07    0.93
  -3  10  18   10.19    1.06
  -3  10  17    0.62    0.76
  -3 -10  17    0.06    0.76
  -3 -10  17    0.33    0.76
  -3  10  17   -0.07    0.60
  -3  10  16    6.66    0.85
  -3 -10  16    6.98    0.96
  -3  10  16    9.09    1.07
  -3 -10  16    7.36    0.96
   3 -10 -15    7.46    0.84
  -3  10  15    5.27    0.86
  -3  10  15    7.23    0.90
  -3 -10  15    5.98    1.02
  -3 -10  15    6.96    0.92
  -3  10  15    7.59    1.03
   3 -10 -14    6.85    0.85
  -3  10  14    7.62    0.91
  -3 -10  14    7.05    0.97
  -3  10  14    7.82    1.01
  -3  10  14    7.83    0.99
  -3  10  13    2.12    0.83
   3 -10 -13    1.05    0.68
  -3  10  13    0.82    0.81
  -3 -10  13    1.72    0.71
  -3 -10  12   25.22    1.47
   3 -10 -12   21.91    1.29
  -3  10  12   22.65    1.41
  -3 -10  12   21.05    1.29
  -3 -10  12   22.02    1.31
  -3  10  12   21.87    1.33
  -3 -10  11   23.79    1.36
  -3  10  11   24.22    1.45
  -3 -10  11   21.58    1.28
   3 -10 -11   21.75    1.34
  -3  10  11   23.97    1.35
  -3  10  10    2.34    0.67
  -3 -10  10    2.34    0.77
   3 -10 -10    2.63    0.73
  -3  10  10    3.05    0.82
  -3 -10  10    2.66    0.78
  -3  10   9    0.14    0.58
  -3 -10   9    0.34    0.65
   3 -10  -9    0.34    0.63
  -3  10   9    0.50    0.71
  -3 -10   8   11.92    0.98
  -3 -10   8   12.84    1.00
   3 -10  -8   10.00    0.94
   3 -10  -7   17.46    1.15
  -3 -10   7   17.79    1.12
  -3 -10   7   17.53    1.10
  -3  10   7   16.70    1.16
  -3 -10   6   26.09    1.32
  -3 -10   6   25.33    1.27
  -3  10   6   24.43    1.38
   3 -10  -6   26.21    1.35
   3 -10  -5   73.14    2.48
  -3 -10   5   70.49    2.38
  -3 -10   5   65.78    2.30
   3 -10  -5   70.90    2.11
  -3  10   5   68.09    2.44
   3 -10  -4   62.92    2.21
  -3  10   4   57.63    2.17
  -3 -10   4   62.69    2.06
   3 -10  -4   57.82    1.83
   3  10  -4   57.93    2.01
   3 -10  -4   61.77    2.23
   3 -10  -4   61.77    1.91
  -3 -10   4   60.94    2.12
   3  10  -3   19.64    1.06
  -3 -10   3   19.57    1.11
  -3 -10   3   20.43    1.04
   3 -10  -3   20.61    0.90
   3 -10  -3   23.48    1.22
   3 -10  -3   21.07    0.98
  -3  10   3   21.13    1.18
   3 -10  -3   18.84    1.11
  -3 -10   2    4.50    0.57
  -3 -10   2    3.19    0.64
   3 -10  -2    4.18    0.56
  -3  10   2    3.91    0.72
   3 -10  -2    4.36    0.47
   3  10  -2    4.92    0.69
   3 -10  -2    3.00    0.60
   3 -10  -1    2.50    0.55
   3 -10  -1    3.20    0.44
  -3  10   1    3.50    0.67
   3 -10  -1    2.35    0.55
   3  10  -1    3.20    0.62
   3 -10  -1    3.51    0.65
  -3  10   0   37.22    1.51
   3 -10   0   31.61    1.32
   3 -10   0   33.07    1.26
   3  10   0   34.99    1.45
   3 -10   0   31.65    1.34
   3 -10   0   35.71    1.50
   3 -10   1    0.68    0.50
  -3  10  -1    1.10    0.59
   3 -10   1    0.96    0.59
   3  10   1    1.62    0.61
   3 -10   1    1.28    0.42
  -3  10  -2    4.19    0.67
   3  10   2    5.70    0.59
   3 -10   2    4.69    0.77
   3 -10   2    6.62    0.71
   3  10   2    5.00    0.72
   3  10   3   64.59    2.24
   3 -10   3   62.54    2.31
   3  10   3   61.67    2.07
   3 -10   3   66.36    2.16
   3  10   4    0.18    0.63
   3 -10   4    0.26    0.56
   3 -10   4    0.87    0.68
   3  10   4    0.48    0.52
   3  10   5   26.55    1.32
   3 -10   5   27.70    1.48
   3  10   5   27.52    1.27
   3 -10   5   31.25    1.36
   3  10   6   31.32    1.45
   3 -10   6   34.51    1.64
   3  10   6   31.56    1.39
   3 -10   7    5.44    0.94
   3  10   7    5.88    0.69
   3  10   7    4.44    0.72
   3  10   7    6.02    0.84
   3  10   7    5.46    0.74
   3 -10   8   53.83    2.20
   3  10   8   53.48    1.98
   3  10   8   52.09    2.01
   3 -10   8   54.21    2.01
   3  10   8   52.91    2.08
   3  10   8   51.47    1.98
   3 -10   8   56.02    2.27
   3  10   9   71.22    2.47
   3 -10   9   70.20    2.43
   3  10   9   74.35    2.57
   3 -10   9   77.54    2.77
   3  10   9   69.52    2.49
   3  10   9   66.78    2.41
   3 -10   9   73.59    2.65
   3  10  10   64.03    2.28
   3  10  10   59.60    2.19
   3 -10  10   57.91    2.37
   3 -10  10   61.44    2.22
   3  10  10   61.73    2.32
   3  10  10   65.76    2.32
   3 -10  11   58.63    2.31
   3  10  11   57.91    2.25
   3 -10  11   58.52    2.09
   3 -10  11   62.56    2.17
   3  10  11   59.63    2.26
   3 -10  12    5.52    0.90
   3 -10  12    5.38    0.68
   3 -10  12    5.32    1.04
   3  10  12    6.88    0.90
   3  10  12    5.94    0.89
   3 -10  13   19.24    1.21
   3  10  13   16.74    1.27
   3  10  13   18.17    1.18
   3 -10  13   15.67    1.35
   3  10  14    7.26    0.91
   3 -10  14    5.36    0.99
   3  10  14    6.02    0.88
   3  10  14    5.63    0.78
   3  10  15    8.90    0.95
   3  10  15    8.42    0.78
   3  10  15    9.03    0.90
   3  10  16    0.87    0.62
   3  10  16    1.57    0.69
   3  10  17    4.69    0.90
   3  10  17    2.92    0.71
   3  10  17    3.64    0.69
   3  10  18    7.34    0.76
   3  10  18    8.06    0.76
   3  10  18    8.82    0.91
   3  10  19   16.42    1.00
   3  10  19   14.56    0.86
   3  10  20   17.84    0.93
  -3  11  21    4.21    0.64
  -3 -11  21    2.99    0.49
  -3  11  20   38.18    1.55
  -3 -11  20   34.48    1.43
  -3 -11  19  121.78    3.59
  -3  11  19  116.30    3.40
  -3  11  19  122.42    3.49
  -3  11  19  125.54    3.63
  -3 -11  18   77.72    2.67
  -3  11  18   79.34    2.69
  -3 -11  17  140.55    4.12
  -3 -11  17  134.11    4.01
  -3  11  17  142.12    4.09
  -3  11  16    1.41    0.73
  -3 -11  16    1.12    0.85
  -3  11  16    0.69    0.76
  -3  11  16    1.00    0.67
  -3 -11  16    0.62    0.70
  -3  11  15    3.36    0.76
  -3 -11  15    3.94    0.81
  -3  11  15    3.25    0.80
  -3  11  15    2.27    0.80
  -3  11  14    0.80    0.74
  -3  11  14    1.02    0.69
  -3  11  14    1.56    0.83
   3 -11 -14    0.60    0.59
  -3 -11  14    0.55    0.70
  -3  11  13    2.12    0.73
   3 -11 -13    1.29    0.64
  -3  11  13    2.26    0.74
  -3 -11  13    1.78    0.91
  -3  11  13    2.24    0.85
  -3 -11  13    1.68    0.71
   3 -11 -12   12.72    1.07
  -3  11  12   15.27    1.08
  -3 -11  12   17.80    1.33
  -3  11  12   15.68    1.26
  -3  11  12   15.22    1.13
  -3 -11  11   41.88    1.91
  -3  11  11   39.84    1.89
   3 -11 -11   37.97    1.78
  -3  11  11   38.90    1.71
  -3  11  10   17.17    1.32
  -3 -11  10   18.56    1.29
   3 -11 -10   18.09    1.21
  -3  11  10   17.22    1.11
   3 -11  -9  190.49    5.56
  -3 -11   9  197.83    5.57
   3 -11  -8   28.70    1.49
  -3 -11   8   26.71    1.45
   3 -11  -7  109.59    3.53
  -3  11   7  111.32    3.57
[truncated: 1,101,668 more chars]
